# Supplementary material for: Filamentous fungus-produced human monoclonal antibody provides protection against SARS-CoV-2 in hamster and non-human primate models
Source: Nat Commun. 2024 Mar 14;15:2319. doi: 10.1038/s41467-024-46443-0 (PMC10940701; doi:10.1038/s41467-024-46443-0)
Supplement: Supplementary file 4 — Source Data [file 41467_2024_46443_MOESM4_ESM.xlsx]

## Sheet: Figure 1 - example
Figure 1a	anti-FOXO

## Sheet: example 2
Figure 5d
		Parameter 1	Parameter 2	Parameter 3	Parameter 4	Parameter 5	Parameter 6
	Data 1
		Parameter a	Parameter b	Parameter c	Parameter d	Parameter e	Parameter f
	Data 2
		Parameter x	Parameter y	Parameter z
	Data 3

## Sheet: Figure 2
Figure 2	N-linked glycosylation pattern of C1 produced HuMab 87G7

## Sheet: Figure 3a-d
Figure 3
Figure 3a,b	Binding
concentration	293-produced 87G7 (S1B)			293-produced 87G7 (Secto)			C1- produced 87G7 (S1B)			C1- produced 87G7(Secto)
0.69897	3.42	3.031	3.227	3.182	3.438	2.106	3.501	3.49	3.766	3.693	3.387	3.576
0	2.298	1.854	1.759	2.673	2.222	2.245	2.65	2.682	2.638	3.326	3.104	2.602
-0.69897	3.754	3.772	3.744	3.685	3.677	2.541	3.423	3.23	3.739	3.706	3.694	3.617
-1.39794	2.921	2.993	2.918	2.7	2.693	2.85	2.824	2.863	2.839	2.923	2.885	2.739
-2.09691	1.394	1.407	1.23	1.563	1.952	1.5	1.256	1.209	1.208	1.193	1.339	1.249
-2.79588	0.547	0.557	0.426	0.568	0.502	0.624	0.304	0.416	0.386	0.343	0.37	0.326
-3.49485	0.109	0.138	0.111	0.188	0.175	0.233	0.109	0.095	0.088	0.083	0.091	0.079
Figure 3c						Figure 3d
	200 nM	100 nM	50 nM	25 nM			200 nM	100 nM	50 nM	25 nM
0	0.0060643					0	0	0	0	0
0.0035	0.00794718					0.0035	0.005398	-0.00087	-0.00628	-8e-06
0.0065	0.0100714					0.0065	0.007473	0.000192	-0.00331	-0.00159
0.010167	0.0124368					0.010167	0.011287	0.000574	-0.00523	0.000329
0.013333	0.0148588					0.013333	0.011183	0.005523	0.001343	0.001374
0.016667	0.0176116					0.016667	0.023915	0.008059	0.00071	0.001557
0.020167	0.0206476					0.020167	0.017102	0.004213	-0.00059	0.00346
0.0235	0.0237626					0.0235	0.026113	0.010112	-0.00067	0.004177
0.026833	0.02698					0.026833	0.034449	0.016564	-4e-06	-8.1e-05
0.030167	0.0303562					0.030167	0.032135	0.01309	0.004116	0.000248
0.033333	0.0338866					0.033333	0.035402	0.013511	0.001214	0.001864
0.036667	0.0374653					0.036667	0.044259	0.018579	0.002104	0.004253
0.040167	0.04124					0.040167	0.050485	0.021393	-0.00036	0.00768
0.0435	0.0450522					0.0435	0.05281	0.023658	0.006771	0.005368
0.046833	0.0488537					0.046833	0.056344	0.024396	0.000271	0.003475
0.049667	0.052699					0.049667	0.058595	0.024494	0.005818	0.004219
0.053333	0.0564291					0.053333	0.060729	0.025284	0.004421	0.007648
0.056833	0.060134					0.056833	0.068348	0.027538	0.005948	0.002424
0.059833	0.0638612					0.059833	0.074056	0.029446	0.005773	0.001782
0.0635	0.067438					0.0635	0.075996	0.028278	0.008109	0.002297
0.066667	0.0709661					0.066667	0.073891	0.0299	0.010554	0.005115
0.069833	0.0745678					0.069833	0.079248	0.03245	0.01359	0.002689
0.073333	0.0777183					0.073333	0.086086	0.035889	0.011324	0.004465
0.076833	0.080937					0.076833	0.089907	0.036414	0.010276	0.005822
0.079833	0.0841986					0.079833	0.094293	0.037888	0.012721	0.007956
0.0835	0.087406					0.0835	0.09844	0.038789	0.015058	0.005928
0.086667	0.0905954					0.086667	0.101455	0.044634	0.012845	0.007613
0.089833	0.0937101					0.089833	0.106011	0.040584	0.012488	0.00451
0.0935	0.0968056					0.0935	0.106776	0.046008	0.010065	0.00531
0.096833	0.100071					0.096833	0.111207	0.044084	0.012078	0.007216
0.1	0.103267					0.1	0.117044	0.052632	0.015506	0.009141
0.1035	0.106283					0.1035	0.121281	0.054178	0.018322	0.012446
0.106667	0.109325					0.106667	0.121129	0.052818	0.016286	0.009746
0.109833	0.112503					0.109833	0.124534	0.052019	0.017601	0.008636
0.1135	0.115638					0.1135	0.132675	0.060004	0.017246	0.008875
0.116833	0.118765					0.116833	0.140668	0.054687	0.017091	0.00883
0.120167	0.121651					0.120167	0.142317	0.06128	0.017998	0.003829
0.123333	0.124647					0.123333	0.145022	0.060194	0.019853	0.010425
0.126667	0.127557					0.126667	0.139589	0.062274	0.019085	0.008053
0.1305	0.13048					0.1305	0.152182	0.068234	0.019704	0.005914
0.133167	0.133114					0.133167	0.152659	0.064352	0.025591	0.013366
0.136833	0.135786					0.136833	0.148072	0.067788	0.025869	0.007286
0.140167	0.138404					0.140167	0.159543	0.070532	0.026389	0.010272
0.143333	0.141208					0.143333	0.167167	0.071741	0.024805	0.010432
0.146667	0.143869					0.146667	0.166628	0.068216	0.021905	0.009601
0.150167	0.146572					0.150167	0.16421	0.07066	0.023327	0.013405
0.1535	0.149205					0.1535	0.174125	0.073687	0.025552	0.011687
0.156833	0.151818					0.156833	0.170889	0.073354	0.028076	0.013102
0.16	0.154327					0.16	0.179015	0.075949	0.026438	0.011269
0.163167	0.157138					0.163167	0.177483	0.07678	0.030706	0.014403
0.166667	0.159707					0.166667	0.179039	0.077148	0.022179	0.015434
0.170167	0.16233					0.170167	0.186314	0.08312	0.028928	0.010656
0.173167	0.164989					0.173167	0.187694	0.082849	0.028074	0.008807
0.176833	0.167585					0.176833	0.189523	0.087963	0.027495	0.009627
0.18	0.169999					0.18	0.193231	0.082879	0.03174	0.012085
0.183167	0.172627					0.183167	0.191436	0.086326	0.032332	0.013898
0.186833	0.175396					0.186833	0.199776	0.092039	0.029806	0.009689
0.190167	0.177971					0.190167	0.206741	0.089654	0.031745	0.013821
0.193333	0.180464					0.193333	0.204448	0.092623	0.03304	0.013948
0.196833	0.183193					0.196833	0.203589	0.091541	0.034185	0.011388
0.2	0.185877					0.2	0.211375	0.094227	0.036283	0.014037
0.203167	0.188707					0.203167	0.214628	0.097009	0.035917	0.013052
0.206833	0.191221					0.206833	0.218358	0.09795	0.037224	0.013093
0.210167	0.193922					0.210167	0.219079	0.098724	0.038251	0.014509
0.213333	0.196578					0.213333	0.221659	0.10141	0.03467	0.014502
0.216667	0.199413					0.216667	0.23071	0.103862	0.034419	0.009552
0.22	0.201909					0.22	0.232859	0.108623	0.038606	0.012482
0.223167	0.20443					0.223167	0.232015	0.105486	0.041838	0.01253
0.226833	0.207079					0.226833	0.238156	0.105299	0.037932	0.01266
0.230167	0.209832					0.230167	0.235743	0.107581	0.037462	0.014911
0.233333	0.212322					0.233333	0.23657	0.109446	0.036742	0.015399
0.236667	0.214726					0.236667	0.250188	0.112317	0.038171	0.014637
0.24	0.217278					0.24	0.248674	0.113094	0.039804	0.011272
0.2435	0.219702					0.2435	0.246419	0.114493	0.044593	0.019747
0.246833	0.221791					0.246833	0.25622	0.115016	0.03555	0.013171
0.250167	0.223828					0.250167	0.253487	0.1153	0.04255	0.011481
0.253333	0.225771					0.253333	0.253099	0.11894	0.04878	0.014088
0.256667	0.227965					0.256667	0.259341	0.124225	0.04183	0.014347
0.26	0.230082					0.26	0.26497	0.123744	0.045185	0.012018
0.2635	0.231958					0.2635	0.264775	0.126359	0.044692	0.018196
0.266833	0.233826					0.266833	0.268144	0.1244	0.041613	0.011708
0.270167	0.235809					0.270167	0.265463	0.126128	0.046709	0.019173
0.273333	0.237776					0.273333	0.266994	0.120205	0.045179	0.020229
0.276667	0.239713					0.276667	0.271981	0.124366	0.045352	0.019926
0.280167	0.241533					0.280167	0.27135	0.127811	0.048206	0.016791
0.2835	0.243422					0.2835	0.273575	0.132369	0.048789	0.018816
0.286667	0.245361					0.286667	0.275135	0.133351	0.051738	0.018703
0.29	0.247427					0.29	0.284711	0.134347	0.049027	0.016109
0.293333	0.249159					0.293333	0.276708	0.13414	0.048761	0.019395
0.2965	0.251044					0.2965	0.27918	0.134109	0.049814	0.016631
0.300167	0.252823					0.300167	0.289514	0.137567	0.052789	0.021713
0.3035	0.254967					0.3035	0.292216	0.136068	0.05285	0.017449
0.306667	0.256684					0.306667	0.296407	0.136588	0.052885	0.020222
0.31	0.258733					0.31	0.296199	0.138927	0.051335	0.014548
0.313333	0.260669					0.313333	0.296361	0.139854	0.05092	0.016919
0.3165	0.262731					0.3165	0.299561	0.143709	0.054101	0.018959
0.320167	0.264639					0.320167	0.307304	0.147029	0.055789	0.015487
0.3235	0.266457					0.3235	0.297546	0.143216	0.059252	0.021231
0.326667	0.268363					0.326667	0.300569	0.143828	0.057557	0.018932
0.33	0.270632					0.33	0.308871	0.149511	0.057154	0.014213
0.333333	0.272602					0.333333	0.314925	0.151927	0.057588	0.023105
0.3365	0.27444					0.3365	0.312345	0.155285	0.059008	0.022955
0.340167	0.276146					0.340167	0.31964	0.153825	0.059671	0.017002
0.3435	0.278081					0.3435	0.319788	0.151514	0.059958	0.019869
0.346667	0.279834					0.346667	0.320271	0.154022	0.062431	0.022454
0.35	0.281932					0.35	0.323923	0.154455	0.057458	0.02018
0.3535	0.283723					0.3535	0.323664	0.154011	0.060504	0.020831
0.356833	0.285674					0.356833	0.327259	0.15937	0.062634	0.021243
0.360167	0.287666					0.360167	0.330409	0.163737	0.057575	0.020753
0.363333	0.289539					0.363333	0.333603	0.163636	0.063722	0.021421
0.366667	0.291112					0.366667	0.329982	0.165312	0.064754	0.025359
0.37	0.292846					0.37	0.334247	0.163835	0.056804	0.02418
0.3735	0.294549					0.3735	0.338788	0.166403	0.061997	0.020826
0.376833	0.296051					0.376833	0.337105	0.168701	0.063252	0.018991
0.380167	0.297512					0.380167	0.344885	0.167617	0.064435	0.021736
0.383333	0.299222					0.383333	0.345402	0.167857	0.065586	0.018706
0.386667	0.300765					0.386667	0.345542	0.17341	0.065486	0.025462
0.39	0.302329					0.39	0.346825	0.171899	0.067793	0.024151
0.3935	0.303757					0.3935	0.35112	0.177087	0.069593	0.022708
0.396833	0.305216					0.396833	0.34479	0.176525	0.06405	0.023314
0.4	0.306766					0.4	0.346548	0.177994	0.069295	0.02473
0.403333	0.308427					0.403333	0.358099	0.177097	0.066693	0.024603
0.406667	0.309927					0.406667	0.358608	0.182153	0.065898	0.02448
0.409833	0.311349					0.409833	0.355958	0.17901	0.066166	0.025445
0.4135	0.312805					0.4135	0.357222	0.182139	0.068497	0.02455
0.416833	0.314307					0.416833	0.363072	0.179925	0.073194	0.024
0.42	0.315614					0.42	0.356087	0.184284	0.071846	0.024978
0.423333	0.316987					0.423333	0.362335	0.182594	0.07489	0.027078
0.426667	0.318392					0.426667	0.364636	0.186044	0.072838	0.025875
0.429833	0.32016					0.429833	0.363359	0.188313	0.075023	0.025813
0.4335	0.32175					0.4335	0.368225	0.187223	0.076471	0.029258
0.436833	0.323155					0.436833	0.368933	0.186971	0.076371	0.028277
0.44	0.324333					0.44	0.370735	0.186724	0.077206	0.027861
0.443333	0.325942					0.443333	0.369615	0.190212	0.082754	0.026251
0.446833	0.327421					0.446833	0.376113	0.193982	0.074626	0.025823
0.450167	0.328852					0.450167	0.376603	0.194049	0.080399	0.026894
0.4535	0.330225					0.4535	0.376674	0.193355	0.075742	0.026174
0.456833	0.331765					0.456833	0.379307	0.1941	0.078614	0.026755
0.46	0.333293					0.46	0.382513	0.199148	0.086483	0.028529
0.463333	0.334867					0.463333	0.384146	0.198461	0.081576	0.029557
0.466833	0.336375					0.466833	0.388006	0.20143	0.080183	0.027678
0.470167	0.337874					0.470167	0.380073	0.198919	0.084213	0.032647
0.4735	0.339466					0.4735	0.384574	0.198111	0.080549	0.029039
0.476667	0.341046					0.476667	0.38824	0.205282	0.079669	0.031961
0.48	0.34246					0.48	0.393805	0.203546	0.081773	0.033563
0.483167	0.344145					0.483167	0.39385	0.20366	0.078675	0.030578
0.486833	0.345699					0.486833	0.393503	0.208764	0.08334	0.030627
0.490167	0.34721					0.490167	0.401427	0.210847	0.085131	0.030425
0.493333	0.348565					0.493333	0.400337	0.208073	0.084612	0.035648
0.496667	0.350008					0.496667	0.397545	0.210682	0.085264	0.031037
0.5	0.351354					0.5	0.401861	0.211234	0.086101	0.030423
0.503167	0.352816					0.503167	0.404114	0.21412	0.087098	0.027813
0.506833	0.354293					0.506833	0.406656	0.217746	0.088309	0.031833
0.510167	0.355628					0.510167	0.410004	0.21705	0.087602	0.032819
0.513333	0.356917					0.513333	0.405926	0.212938	0.087272	0.032176
0.516667	0.358254					0.516667	0.405505	0.216359	0.086274	0.033101
0.52	0.359491					0.52	0.417233	0.216477	0.087837	0.032507
0.523167	0.360745					0.523167	0.416836	0.219927	0.089392	0.029898
0.526833	0.361886					0.526833	0.411006	0.221332	0.08741	0.032421
0.530167	0.363248					0.530167	0.418832	0.222695	0.091081	0.032465
0.533333	0.364399					0.533333	0.418292	0.225539	0.09189	0.031836
0.536667	0.365419					0.536667	0.417684	0.224076	0.090978	0.035281
0.540167	0.366395					0.540167	0.419375	0.224854	0.091586	0.03316
0.543167	0.367485					0.543167	0.422794	0.222415	0.090114	0.032886
0.546833	0.36845					0.546833	0.4221	0.227747	0.092318	0.034155
0.550167	0.369685					0.550167	0.424075	0.229544	0.090708	0.030023
0.553333	0.370582					0.553333	0.423939	0.22776	0.093323	0.035157
0.556667	0.371582					0.556667	0.424731	0.227705	0.097179	0.03493
0.560167	0.372641					0.560167	0.425075	0.231542	0.094331	0.034609
0.563167	0.373677					0.563167	0.433913	0.233377	0.093217	0.033711
0.566833	0.374368					0.566833	0.425011	0.231838	0.095759	0.035084
0.57	0.375298					0.57	0.427067	0.230237	0.09817	0.035804
0.573333	0.376482					0.573333	0.435456	0.234037	0.095686	0.037365
0.576833	0.377716					0.576833	0.432796	0.234776	0.101392	0.03867
0.580167	0.378841					0.580167	0.431853	0.240563	0.099285	0.032736
0.5835	0.37986					0.5835	0.431707	0.237983	0.100894	0.033095
0.586667	0.380899					0.586667	0.433641	0.236582	0.103865	0.039634
0.59	0.38219					0.59	0.433935	0.236643	0.101184	0.035295
0.593333	0.383435					0.593333	0.442453	0.240141	0.099912	0.038094
0.596833	0.384571					0.596833	0.435661	0.241759	0.101108	0.037593
0.600167	0.385835					0.600167	0.441421	0.243257	0.101172	0.041566
0.6035	0.387055					0.6035	0.445739	0.24313	0.108016	0.034455
0.606833	0.388183					0.606833	0.443477	0.243919	0.10443	0.035304
0.61	0.389302					0.61	0.445964	0.244327	0.105874	0.037137
0.613333	0.390622					0.613333	0.450336	0.244623	0.105905	0.042283
0.616833	0.391889					0.616833	0.446546	0.246524	0.105837	0.04079
0.620167	0.392999					0.620167	0.447609	0.246575	0.10684	0.036453
0.6235	0.394272					0.6235	0.452054	0.248725	0.107959	0.038088
0.626333	0.395336					0.626333	0.45632	0.250591	0.106348	0.040778
0.63	0.396569					0.63	0.447926	0.2495	0.10723	0.046363
0.6335	0.397795					0.6335	0.457922	0.254598	0.107612	0.038249
0.6365	0.398896					0.6365	0.462836	0.255351	0.105269	0.038259
0.640167	0.399818					0.640167	0.455915	0.255497	0.111009	0.045382
0.643333	0.400874					0.643333	0.458982	0.253888	0.110673	0.044897
0.6465	0.402031					0.6465	0.463464	0.258212	0.111611	0.038434
0.65	0.40305					0.65	0.461859	0.258427	0.111099	0.044225
0.6535	0.404182					0.6535	0.466719	0.260437	0.111583	0.04175
0.6565	0.405188					0.6565	0.469581	0.260244	0.114268	0.040023
0.660167	0.406159					0.660167	0.465981	0.257466	0.113529	0.044285
0.663333	0.407188					0.663333	0.46733	0.261518	0.113905	0.040414
0.6665	0.408157					0.6665	0.468653	0.262543	0.109945	0.046027
0.670167	0.409037					0.670167	0.465388	0.264369	0.115764	0.044774
0.6735	0.409964					0.6735	0.472224	0.266632	0.114045	0.04412
0.676833	0.410932					0.676833	0.480302	0.269654	0.113713	0.042902
0.680167	0.411741					0.680167	0.470261	0.269643	0.118192	0.047318
0.683333	0.412575					0.683333	0.468646	0.264316	0.117899	0.045446
0.686667	0.41336					0.686667	0.478633	0.270269	0.111411	0.040914
0.690167	0.414265					0.690167	0.475339	0.263842	0.116236	0.043245
0.6935	0.415269					0.6935	0.474903	0.269198	0.11905	0.046777
0.696833	0.416187					0.696833	0.478551	0.268388	0.116089	0.042783
0.7	0.417031					0.7	0.479308	0.274133	0.11869	0.041929
0.703333	0.417962					0.703333	0.476789	0.276915	0.12112	0.046789
0.706833	0.418911					0.706833	0.48241	0.274915	0.12547	0.04234
0.710167	0.419715					0.710167	0.47986	0.274044	0.118075	0.047917
0.7135	0.420586					0.7135	0.47811	0.27065	0.125538	0.043333
0.716833	0.421408					0.716833	0.482131	0.277979	0.121983	0.047375
0.72	0.422339					0.72	0.486528	0.280894	0.123174	0.044877
0.723333	0.423121					0.723333	0.485405	0.275076	0.124882	0.044516
0.726833	0.423939					0.726833	0.488644	0.276126	0.119959	0.046069
0.729833	0.424933					0.729833	0.488514	0.277308	0.12649	0.044797
0.7335	0.425796					0.7335	0.487239	0.277817	0.127567	0.046593
0.736667	0.426698					0.736667	0.490711	0.284791	0.124471	0.051174
0.739833	0.427642					0.739833	0.49429	0.28373	0.128131	0.049166
0.743333	0.428537					0.743333	0.487291	0.279509	0.126916	0.045284
0.746833	0.429675					0.746833	0.495393	0.280416	0.123628	0.046761
0.749833	0.43073					0.749833	0.494205	0.290149	0.126049	0.050424
0.7535	0.431573					0.7535	0.496193	0.286084	0.129695	0.048502
0.756667	0.432814					0.756667	0.492881	0.285357	0.12778	0.048301
0.759833	0.433888					0.759833	0.498654	0.28967	0.129998	0.047146
0.7635	0.434905					0.7635	0.498944	0.289705	0.129601	0.045234
0.766833	0.435887					0.766833	0.500674	0.294409	0.130522	0.050612
0.77	0.43695					0.77	0.503006	0.289773	0.129296	0.048573
0.7735	0.438054					0.7735	0.501301	0.29436	0.129492	0.047904
0.776667	0.439269					0.776667	0.505276	0.294264	0.132217	0.052094
0.779833	0.440248					0.779833	0.506408	0.294078	0.129622	0.047626
0.7835	0.441169					0.7835	0.503435	0.297451	0.131689	0.052248
0.786833	0.442268					0.786833	0.502248	0.296638	0.130161	0.049418
0.790167	0.443173					0.790167	0.510637	0.296702	0.131881	0.049118
0.793333	0.444032					0.793333	0.512974	0.294196	0.127859	0.051429
0.796667	0.444677					0.796667	0.501897	0.297191	0.136695	0.052534
0.800167	0.445594					0.800167	0.51089	0.300139	0.134237	0.049362
0.8035	0.446342					0.8035	0.517052	0.299036	0.137535	0.051511
0.806833	0.447125					0.806833	0.508144	0.301015	0.133597	0.054683
0.810167	0.447739					0.810167	0.515829	0.30533	0.13625	0.050579
0.813167	0.44832					0.813167	0.513667	0.302605	0.13945	0.052918
0.816667	0.448903					0.816667	0.512932	0.30514	0.138003	0.052014
0.820167	0.44957					0.820167	0.517769	0.301062	0.133585	0.055061
0.8235	0.45017					0.8235	0.518597	0.304522	0.137514	0.049646
0.826833	0.450763					0.826833	0.512426	0.303079	0.14146	0.053768
0.83	0.451285					0.83	0.519317	0.307343	0.139798	0.050112
0.833333	0.45214					0.833333	0.524105	0.308524	0.138423	0.051669
0.836667	0.45263					0.836667	0.518619	0.30518	0.139323	0.051978
0.840167	0.453228					0.840167	0.51764	0.311835	0.142158	0.050264
0.843167	0.453977					0.843167	0.522362	0.307476	0.14109	0.049273
0.846833	0.454788					0.846833	0.524494	0.308434	0.143019	0.054435
0.85	0.455429					0.85	0.520394	0.312361	0.143863	0.054746
0.853167	0.45621					0.853167	0.521563	0.312332	0.144817	0.056567
0.856833	0.457073					0.856833	0.523557	0.31351	0.145975	0.053422
0.860167	0.458052					0.860167	0.527838	0.311973	0.146702	0.054519
0.863333	0.459025					0.863333	0.526902	0.314866	0.141478	0.05368
0.866833	0.459937					0.866833	0.528929	0.315174	0.146524	0.057457
0.87	0.460773					0.87	0.526196	0.315118	0.147526	0.051531
0.873167	0.461891					0.873167	0.52911	0.314241	0.149867	0.053639
0.876833	0.462762					0.876833	0.533538	0.318061	0.148573	0.055925
0.880167	0.463699					0.880167	0.530482	0.316771	0.14639	0.053312
0.8835	0.464759					0.8835	0.536397	0.319233	0.144259	0.054575
0.886667	0.465816					0.886667	0.538159	0.320589	0.150961	0.05278
0.89	0.467126					0.89	0.534612	0.316852	0.14528	0.057081
0.893167	0.468213					0.893167	0.539969	0.32654	0.149184	0.058091
0.896833	0.46919					0.896833	0.541938	0.326786	0.147193	0.057417
0.900167	0.470253					0.900167	0.534484	0.324032	0.153002	0.056988
0.9035	0.471347					0.9035	0.538059	0.325927	0.149421	0.053891
0.906667	0.472332					0.906667	0.541204	0.328962	0.145477	0.05403
0.91	0.473118					0.91	0.538571	0.326465	0.151711	0.061625
0.9135	0.473864					0.9135	0.54056	0.322337	0.149941	0.060106
0.916833	0.47479					0.916833	0.54822	0.325266	0.15231	0.051677
0.920167	0.475671					0.920167	0.543671	0.331021	0.150725	0.060323
0.923333	0.476195					0.923333	0.539062	0.330492	0.152351	0.061091
0.926667	0.476889					0.926667	0.545014	0.336934	0.15121	0.054318
0.930167	0.47756					0.930167	0.550117	0.330233	0.154358	0.057481
0.9335	0.478239					0.9335	0.548281	0.331136	0.156907	0.057604
0.936833	0.478701					0.936833	0.550642	0.336485	0.152126	0.057258
0.940167	0.479283					0.940167	0.544234	0.334289	0.154589	0.060256
0.943167	0.479624					0.943167	0.54744	0.336664	0.156273	0.06216
0.946667	0.480251					0.946667	0.550107	0.338848	0.157263	0.058697
0.950167	0.480926					0.950167	0.554683	0.339077	0.157372	0.060146
0.9535	0.481433					0.9535	0.551383	0.338754	0.158081	0.061912
0.956667	0.481972					0.956667	0.552236	0.336061	0.161022	0.061483
0.960167	0.482634					0.960167	0.554507	0.334921	0.16229	0.061943
0.963333	0.483302					0.963333	0.559636	0.337818	0.157325	0.062532
0.9665	0.483883					0.9665	0.553339	0.339786	0.160269	0.061482
0.970167	0.484332					0.970167	0.550674	0.338716	0.16009	0.058937
0.9735	0.485023					0.9735	0.555716	0.341077	0.160612	0.058679
0.976667	0.485767					0.976667	0.555694	0.341787	0.162758	0.063773
0.98	0.486567					0.98	0.560424	0.347429	0.158972	0.055639
0.983333	0.487289					0.983333	0.551475	0.3423	0.166866	0.063054
0.9865	0.487868					0.9865	0.557603	0.343461	0.16356	0.062757
0.989833	0.488679					0.989833	0.558207	0.347721	0.16171	0.059003
0.9935	0.489469					0.9935	0.562198	0.343492	0.164672	0.06113
0.996667	0.490284					0.996667	0.55994	0.345756	0.165312	0.06446
1	0.491192					1	0.566022	0.347548	0.159578	0.062075
1.00333	0.491931					1.00333	0.565576	0.341412	0.167124	0.060786
1.00683	0.492826					1.00683	0.56747	0.345796	0.169876	0.061426
1.01017	0.493624					1.01017	0.565576	0.35006	0.163753	0.062826
1.0135	0.494676					1.0135	0.563158	0.350582	0.165737	0.065621
1.01667	0.49575					1.01667	0.561775	0.345288	0.167254	0.06732
1.02	0.496735					1.02	0.57013	0.352084	0.168347	0.064152
1.0235	0.497616					1.0235	0.574388	0.352052	0.168364	0.064603
1.02683	0.498185					1.02683	0.571208	0.351587	0.169939	0.064742
1.03017	0.498847					1.03017	0.571925	0.351437	0.168366	0.064917
1.0335	0.499743					1.0335	0.573863	0.353227	0.171388	0.063808
1.03667	0.500448					1.03667	0.576114	0.356572	0.17126	0.065749
1.04	0.501172					1.04	0.574803	0.359538	0.172985	0.067266
1.0435	0.501812					1.0435	0.574318	0.355918	0.171971	0.063301
1.04683	0.502467					1.04683	0.57257	0.35255	0.174305	0.06158
1.05	0.503201					1.05	0.574452	0.355494	0.171435	0.067016
1.05333	0.503712					1.05333	0.578413	0.359564	0.167266	0.069259
1.05667	0.504069					1.05667	0.578445	0.360936	0.171633	0.067943
1.05983	0.50469					1.05983	0.577171	0.359644	0.173692	0.065515
1.0635	0.505262					1.0635	0.581676	0.362808	0.172718	0.066224
1.06683	0.505662					1.06683	0.580045	0.35863	0.170852	0.068986
1.07	0.506137					1.07	0.576635	0.361854	0.17227	0.070267
1.07333	0.506743					1.07333	0.579942	0.364402	0.175238	0.069919
1.07667	0.50717					1.07667	0.578832	0.361366	0.175047	0.067325
1.07983	0.507835					1.07983	0.57878	0.3647	0.174946	0.06908
1.0835	0.508431					1.0835	0.584836	0.363977	0.175742	0.065736
1.08683	0.508883					1.08683	0.578904	0.367295	0.177647	0.064033
1.09	0.509551					1.09	0.580295	0.365436	0.182559	0.069921
1.09333	0.510288					1.09333	0.584604	0.366394	0.175298	0.070743
1.09667	0.510832					1.09667	0.587222	0.367442	0.177303	0.066687
1.09983	0.511333					1.09983	0.584725	0.368352	0.177746	0.070777
1.1035	0.511983					1.1035	0.588153	0.370221	0.176285	0.069009
1.10683	0.512729					1.10683	0.586299	0.37208	0.181917	0.074183
1.11	0.513351					1.11	0.587531	0.36877	0.179009	0.069287
1.11333	0.513943					1.11333	0.58893	0.369392	0.182761	0.069515
1.11683	0.514588					1.11683	0.589391	0.373918	0.180513	0.065762
1.12017	0.515251					1.12017	0.586629	0.368737	0.184065	0.071352
1.1235	0.516104					1.1235	0.592824	0.370704	0.180176	0.06835
1.12667	0.516861					1.12667	0.592775	0.374217	0.177392	0.070514
1.13	0.517434					1.13	0.589504	0.370464	0.183996	0.06736
1.13333	0.518226					1.13333	0.594494	0.375061	0.184609	0.072314
1.13683	0.51903					1.13683	0.596738	0.376282	0.182121	0.071945
1.14017	0.519889					1.14017	0.590753	0.37448	0.186671	0.07246
1.1435	0.520789					1.1435	0.597171	0.376314	0.181902	0.068583
1.14667	0.521601					1.14667	0.594759	0.37801	0.186385	0.067678
1.15	0.52238					1.15	0.599916	0.37964	0.186868	0.070479
1.1535	0.523081					1.1535	0.595561	0.377622	0.187834	0.07299
1.15683	0.523746					1.15683	0.602007	0.380227	0.182819	0.070817
1.16017	0.524522					1.16017	0.596244	0.380396	0.18691	0.071685
1.16333	0.525489					1.16333	0.595703	0.37921	0.187902	0.074083
1.16667	0.526485					1.16667	0.604328	0.385139	0.187377	0.069714
1.17	0.527098					1.17	0.605549	0.383994	0.193235	0.071278
1.1735	0.527891					1.1735	0.596082	0.386282	0.186783	0.075508
1.17683	0.528516					1.17683	0.604308	0.382728	0.187016	0.070779
1.18017	0.529268					1.18017	0.604835	0.3876	0.191017	0.071208
1.18333	0.529846					1.18333	0.602842	0.384341	0.190532	0.075115
1.18667	0.530508					1.18667	0.600823	0.381874	0.191143	0.070708
1.19017	0.531247					1.19017	0.609478	0.385234	0.188532	0.074133
1.19317	0.531937					1.19317	0.612479	0.388733	0.194606	0.072198
1.19683	0.532469					1.19683	0.607606	0.386548	0.194427	0.076551
1.2	0.532916					1.2	0.610104	0.390692	0.190763	0.075826
1.203	0.533412					1.203	0.611991	0.390508	0.190904	0.069043
1.20667	0.533967					1.20667	0.610146	0.388288	0.194345	0.076637
1.21017	0.534409					1.21017	0.613183	0.391911	0.191162	0.074413
1.21317	0.534979					1.21317	0.608844	0.39082	0.190043	0.071944
1.21683	0.53534					1.21683	0.611601	0.391262	0.194536	0.079795
1.22	0.535918					1.22	0.609544	0.395999	0.194926	0.069946
1.22317	0.536259					1.22317	0.610566	0.395744	0.19403	0.074178
1.22667	0.536441					1.22667	0.608669	0.387533	0.192629	0.0767
1.23017	0.536733					1.23017	0.612096	0.392952	0.195468	0.076317
1.2335	0.537172					1.2335	0.609462	0.393285	0.194789	0.070134
1.23683	0.537569					1.23683	0.616458	0.394278	0.199592	0.075655
1.24	0.537911					1.24	0.614743	0.396116	0.19746	0.075602
1.24333	0.538135					1.24333	0.614367	0.391732	0.199011	0.076916
1.24683	0.538578					1.24683	0.612533	0.392418	0.198297	0.07747
1.25017	0.539176					1.25017	0.617233	0.399018	0.199395	0.075213
1.2535	0.539686					1.2535	0.619034	0.397837	0.200076	0.076448
1.25667	0.540008					1.25667	0.613794	0.398218	0.200128	0.078898
1.26	0.540373					1.26	0.615022	0.399356	0.20028	0.080638
1.26333	0.540991					1.26333	0.62381	0.396203	0.198925	0.076151
1.26683	0.541606					1.26683	0.618315	0.403656	0.204318	0.079374
1.27017	0.542014					1.27017	0.62101	0.404327	0.204028	0.079775
1.2735	0.542666					1.2735	0.620076	0.402826	0.203299	0.075216
1.27633	0.543174					1.27633	0.618776	0.402217	0.202791	0.073843
1.28	0.543817					1.28	0.619149	0.40074	0.2045	0.084328
1.2835	0.544451					1.2835	0.624536	0.407742	0.200872	0.076933
1.28683	0.544963					1.28683	0.61969	0.403475	0.203961	0.078013
1.29017	0.545644					1.29017	0.62616	0.408136	0.207423	0.076343
1.2935	0.546442					1.2935	0.627717	0.408551	0.205909	0.077644
1.2965	0.546981					1.2965	0.62473	0.407453	0.20177	0.075844
1.3	0.547559					1.3	0.625382	0.407938	0.203786	0.083315
1.3035	0.548113					1.3035	0.628706	0.405455	0.204766	0.07575
1.3065	0.548804					1.3065	0.63031	0.407457	0.206678	0.081125
1.31017	0.549261					1.31017	0.62919	0.40916	0.202739	0.079894
1.31333	0.54978					1.31333	0.627108	0.407336	0.201499	0.078586
1.3165	0.550188					1.3165	0.633666	0.411584	0.204036	0.081978
1.32	0.550893					1.32	0.627703	0.40763	0.2066	0.079849
1.3235	0.551275					1.3235	0.634695	0.410464	0.207798	0.082697
1.3265	0.551647					1.3265	0.63399	0.416456	0.206187	0.082403
1.33017	0.551938					1.33017	0.625795	0.412663	0.206604	0.083696
1.33333	0.552463					1.33333	0.631072	0.414055	0.21268	0.081443
1.33667	0.552998					1.33667	0.637198	0.415258	0.206857	0.079947
1.34017	0.553446					1.34017	0.637105	0.413369	0.207846	0.086818
1.3435	0.553782					1.3435	0.632914	0.417078	0.206367	0.084271
1.34683	0.554297					1.34683	0.634307	0.409512	0.212855	0.083703
1.35	0.554628					1.35	0.637741	0.417165	0.208044	0.086115
1.35333	0.555007					1.35333	0.635409	0.419609	0.210858	0.083835
1.35667	0.555136					1.35667	0.637118	0.416143	0.211381	0.079798
1.36017	0.555599					1.36017	0.627743	0.418432	0.21134	0.088171
1.3635	0.556165					1.3635	0.63371	0.418625	0.212954	0.081427
1.36683	0.556729					1.36683	0.639963	0.418677	0.21561	0.085043
1.37	0.557071					1.37	0.632943	0.424869	0.21201	0.082576
1.37333	0.557361					1.37333	0.633984	0.423364	0.216802	0.08483
1.37683	0.55788					1.37683	0.642511	0.421056	0.214464	0.08232
1.37983	0.558513					1.37983	0.644051	0.419216	0.217413	0.082959
1.3835	0.559014					1.3835	0.635983	0.42273	0.21524	0.086792
1.38683	0.559415					1.38683	0.638847	0.42323	0.214211	0.082531
1.39	0.559818					1.39	0.640611	0.422256	0.217028	0.083402
1.39333	0.560311					1.39333	0.643416	0.420049	0.221335	0.085372
1.39683	0.560929					1.39683	0.644867	0.422866	0.217935	0.088026
1.40017	0.561441					1.40017	0.640231	0.423483	0.220085	0.084999
1.4035	0.561906					1.4035	0.641569	0.423412	0.221668	0.087006
1.40667	0.562701					1.40667	0.642863	0.420534	0.219415	0.089141
1.40983	0.563441					1.40983	0.647786	0.426472	0.218122	0.084778
1.4135	0.564089					1.4135	0.641071	0.428592	0.218863	0.088347
1.41683	0.564611					1.41683	0.642845	0.429367	0.219832	0.081544
1.42	0.565362					1.42	0.64499	0.423737	0.220414	0.085297
1.4235	0.565983					1.4235	0.644495	0.431159	0.217318	0.090821
1.42667	0.566627					1.42667	0.648587	0.430991	0.225764	0.089456
1.42983	0.567186					1.42983	0.646877	0.429997	0.221781	0.086916
1.4335	0.567837					1.4335	0.647071	0.429378	0.219654	0.089173
1.43683	0.568446					1.43683	0.653713	0.432489	0.221506	0.089569
1.44017	0.568977					1.44017	0.659235	0.433785	0.225184	0.089798
1.44333	0.5695					1.44333	0.651448	0.431704	0.22275	0.087678
1.44667	0.570076					1.44667	0.648678	0.431899	0.224316	0.088868
1.45	0.570832					1.45	0.654711	0.432582	0.221371	0.090446
1.4535	0.571443					1.4535	0.651584	0.427798	0.222454	0.088838
1.45683	0.571796					1.45683	0.652968	0.434939	0.222979	0.091364
1.46017	0.572306					1.46017	0.651332	0.437785	0.221976	0.088517
1.46333	0.572793					1.46333	0.655979	0.436506	0.2245	0.092085
1.46667	0.573313					1.46667	0.65391	0.432985	0.226915	0.095267
1.47017	0.573737					1.47017	0.656608	0.437374	0.222353	0.092793
1.4735	0.574011					1.4735	0.651378	0.435833	0.22618	0.091961
1.47683	0.574272					1.47683	0.651124	0.434636	0.227234	0.09153
1.48	0.574575					1.48	0.659515	0.438006	0.226715	0.090972
1.48333	0.574808					1.48333	0.65516	0.441532	0.226347	0.09372
1.48667	0.574944					1.48667	0.649348	0.439838	0.228238	0.094453
1.49017	0.57517					1.49017	0.651806	0.440732	0.229719	0.096169
1.4935	0.575545					1.4935	0.659461	0.438886	0.224603	0.091249
1.49683	0.5759					1.49683	0.656989	0.441137	0.227044	0.089942
1.5	0.576238					1.5	0.65782	0.44018	0.227237	0.095758
1.50333	0.576435					1.50333	0.656863	0.441902	0.228628	0.087332
1.50683	0.576705					1.50683	0.654063	0.442028	0.232468	0.095617
1.50983	0.577064					1.50983	0.655842	0.440872	0.234055	0.095204
1.5135	0.577536					1.5135	0.662225	0.441213	0.230971	0.092137
1.51683	0.577895					1.51683	0.653938	0.442847	0.234819	0.093516
1.52	0.578232					1.52	0.657964	0.445076	0.234543	0.100611
1.52317	0.578842					1.52317	0.660237	0.443875	0.236034	0.093638
1.52683	0.579385					1.52683	0.664026	0.448286	0.234649	0.091855
1.53017	0.579825					1.53017	0.659728	0.444526	0.234294	0.093083
1.53333	0.580414					1.53333	0.661654	0.446478	0.232358	0.093975
1.537	0.581145					1.537	0.661614	0.441813	0.240256	0.094542
1.54	0.581786					1.54	0.664728	0.442685	0.239191	0.097514
1.54317	0.582514					1.54317	0.666406	0.450053	0.235375	0.096379
1.54683	0.582894					1.54683	0.664204	0.449098	0.237117	0.092503
1.55017	0.583404					1.55017	0.667457	0.4444	0.239959	0.092282
1.5535	0.584038					1.5535	0.668038	0.450613	0.233071	0.088231
1.55667	0.584551					1.55667	0.672658	0.451447	0.237375	0.095475
1.56	0.585206					1.56	0.664408	0.45058	0.237128	0.095057
1.5635	0.585731					1.5635	0.670726	0.455506	0.233514	0.094284
1.56683	0.586411					1.56683	0.670652	0.453579	0.242084	0.094377
1.57017	0.586903					1.57017	0.670238	0.455232	0.236391	0.095759
1.57333	0.587501					1.57333	0.669773	0.45529	0.235871	0.100882
1.57667	0.588123					1.57667	0.673113	0.456618	0.235921	0.094022
1.58	0.58873					1.58	0.66731	0.451569	0.242421	0.095362
1.5835	0.58921					1.5835	0.671159	0.454277	0.241403	0.095727
1.58683	0.589527					1.58683	0.680173	0.459168	0.241459	0.097817
1.59017	0.589779					1.59017	0.667709	0.455078	0.240328	0.095227
1.59333	0.590109					1.59333	0.671719	0.457278	0.238104	0.100725
1.59667	0.590514					1.59667	0.672524	0.457092	0.240701	0.096568
1.60017	0.590791					1.60017	0.676733	0.455276	0.240154	0.095043
1.6035	0.590946					1.6035	0.672403	0.458001	0.239216	0.099856
1.60683	0.591068					1.60683	0.676136	0.460613	0.243225	0.094168
1.61017	0.591241					1.61017	0.672683	0.460218	0.242301	0.098681
1.61333	0.591422					1.61333	0.674066	0.457265	0.244795	0.099313
1.61667	0.59173					1.61667	0.679052	0.464775	0.246089	0.097153
1.62017	0.592074					1.62017	0.678849	0.463211	0.244195	0.100666
1.6235	0.592333					1.6235	0.672335	0.46001	0.2455	0.100977
1.62667	0.592649					1.62667	0.681543	0.460566	0.245837	0.098625
1.63	0.59308					1.63	0.678507	0.462429	0.24539	0.099851
1.63333	0.593243					1.63333	0.67372	0.463138	0.248216	0.102732
1.63683	0.593411					1.63683	0.680466	0.461647	0.24865	0.098719
1.64017	0.593859					1.64017	0.682465	0.462123	0.249156	0.101005
1.6435	0.594333					1.6435	0.679167	0.45979	0.248404	0.104096
1.64667	0.594764					1.64667	0.677721	0.46121	0.246882	0.100619
1.65	0.595165					1.65	0.678222	0.464408	0.250794	0.098016
1.65333	0.595504					1.65333	0.678747	0.462059	0.251419	0.100894
1.6565	0.596036					1.6565	0.682078	0.465342	0.248827	0.099409
1.66017	0.596481					1.66017	0.684732	0.464142	0.24782	0.099857
1.6635	0.596946					1.6635	0.681334	0.465886	0.249604	0.100928
1.66667	0.59758					1.66667	0.681153	0.462967	0.246674	0.100604
1.67	0.598401					1.67	0.686851	0.47008	0.24868	0.101215
1.67333	0.598785					1.67333	0.683585	0.463827	0.253198	0.094321
1.67683	0.599342					1.67683	0.682181	0.467443	0.248859	0.102611
1.68017	0.599905					1.68017	0.683219	0.467293	0.251546	0.09778
1.6835	0.600647					1.6835	0.68386	0.465751	0.25277	0.101948
1.68667	0.601198					1.68667	0.688945	0.465218	0.253645	0.104529
1.69	0.601937					1.69	0.688095	0.472024	0.253283	0.101747
1.6935	0.602564					1.6935	0.683664	0.471662	0.252163	0.100907
1.69683	0.603086					1.69683	0.687328	0.466499	0.255584	0.102283
1.70017	0.603815					1.70017	0.691561	0.46804	0.253504	0.100732
1.70333	0.604392					1.70333	0.69217	0.472118	0.252353	0.101882
1.70667	0.604938					1.70667	0.68594	0.473607	0.25455	0.106505
1.71	0.605433					1.71	0.695851	0.473259	0.258076	0.102472
1.7135	0.605868					1.7135	0.695871	0.470183	0.25553	0.10216
1.71683	0.606074					1.71683	0.690481	0.47303	0.253616	0.106029
1.72017	0.606625					1.72017	0.698396	0.4793	0.255361	0.103347
1.72333	0.607096					1.72333	0.69393	0.474455	0.255652	0.103994
1.7265	0.607532					1.7265	0.694832	0.474132	0.253881	0.103449
1.73017	0.607919					1.73017	0.693313	0.475865	0.256583	0.104372
1.7335	0.608178					1.7335	0.693276	0.481036	0.254489	0.107579
1.73683	0.608362					1.73683	0.692537	0.4769	0.255733	0.106715
1.74017	0.608852					1.74017	0.69838	0.479277	0.254328	0.102466
1.74333	0.609351					1.74333	0.694477	0.481509	0.256759	0.105492
1.74667	0.609526					1.74667	0.69362	0.4823	0.261896	0.106345
1.75017	0.609806					1.75017	0.692005	0.478916	0.258886	0.102873
1.7535	0.610083					1.7535	0.698763	0.481587	0.257258	0.104028
1.75683	0.610326					1.75683	0.696123	0.474586	0.259422	0.10656
1.75967	0.610679					1.75967	0.696292	0.482525	0.260727	0.108621
1.76333	0.611136					1.76333	0.696483	0.481496	0.26149	0.103459
1.76683	0.611337					1.76683	0.695018	0.484734	0.259967	0.106027
1.76983	0.611821					1.76983	0.696902	0.478947	0.260538	0.106055
1.7735	0.612278					1.7735	0.698434	0.483844	0.260496	0.107281
1.77667	0.612583					1.77667	0.696427	0.482412	0.263304	0.106233
1.77983	0.612776					1.77983	0.695602	0.482055	0.266028	0.104697
1.78333	0.613347					1.78333	0.698043	0.487028	0.260812	0.105312
1.78683	0.613842					1.78683	0.703575	0.484198	0.264144	0.107349
1.79017	0.614211					1.79017	0.696287	0.480903	0.264739	0.106598
1.7935	0.614588					1.7935	0.704033	0.486293	0.264286	0.10943
1.79667	0.615101					1.79667	0.70147	0.483214	0.265239	0.105449
1.8	0.615527					1.8	0.700283	0.481988	0.260185	0.109782
1.80333	0.615947					1.80333	0.699375	0.487428	0.264429	0.106484
1.80683	0.616317					1.80683	0.698742	0.489893	0.262537	0.107621
1.81017	0.616834					1.81017	0.698755	0.485898	0.267036	0.1098
1.8135	0.617469					1.8135	0.70304	0.488001	0.26602	0.105755
1.81667	0.618106					1.81667	0.708806	0.489623	0.265835	0.105491
1.82	0.618308					1.82	0.703096	0.487603	0.269315	0.110963
1.8235	0.618775					1.8235	0.699861	0.483245	0.265611	0.108154
1.82683	0.619291					1.82683	0.706856	0.48954	0.268177	0.111068
1.83017	0.619696					1.83017	0.706441	0.488759	0.265028	0.108545
1.8335	0.62014					1.8335	0.707131	0.488854	0.266421	0.111031
1.83667	0.620734					1.83667	0.711157	0.489194	0.268238	0.11132
1.84	0.621258					1.84	0.70583	0.48952	0.26795	0.10669
1.8435	0.621765					1.8435	0.705177	0.490292	0.268176	0.10428
1.84683	0.622233					1.84683	0.706991	0.493512	0.265227	0.11136
1.85017	0.622713					1.85017	0.703435	0.490502	0.269881	0.110341
1.85333	0.623239					1.85333	0.701462	0.490257	0.27465	0.109809
1.85667	0.62374					1.85667	0.710275	0.491957	0.271095	0.110092
1.86017	0.624187					1.86017	0.712896	0.494699	0.271938	0.107263
1.8635	0.624535					1.8635	0.707318	0.494794	0.27037	0.113542
1.86683	0.624788					1.86683	0.712445	0.495652	0.270742	0.107611
1.87	0.62516					1.87	0.712133	0.495231	0.267936	0.114517
1.87333	0.625507					1.87333	0.713557	0.495963	0.271626	0.112652
1.87667	0.625597					1.87667	0.710371	0.497444	0.27111	0.113218
1.88017	0.625716					1.88017	0.712125	0.494214	0.271931	0.10857
1.8835	0.626213					1.8835	0.705475	0.49486	0.272835	0.112445
1.88683	0.626479					1.88683	0.712075	0.497053	0.27108	0.111897
1.89	0.626816					1.89	0.714425	0.501443	0.2746	0.115417
1.89333	0.626788					1.89333	0.705845	0.494991	0.272371	0.114556
1.89683	0.626967					1.89683	0.710356	0.49786	0.276484	0.113926
1.90017	0.627051					1.90017	0.716735	0.49445	0.270818	0.113082
1.9035	0.627359					1.9035	0.709857	0.497011	0.274034	0.115336
1.90667	0.627403					1.90667	0.710825	0.499711	0.27714	0.117374
1.91	0.627797					1.91	0.712272	0.498755	0.280193	0.110969
1.91333	0.628163					1.91333	0.713518	0.498639	0.280406	0.114089
1.91683	0.62864					1.91683	0.718583	0.501188	0.277629	0.117127
1.92017	0.628848					1.92017	0.71622	0.498083	0.278664	0.115707
1.9235	0.629063					1.9235	0.708696	0.500155	0.279938	0.115224
1.92667	0.629382					1.92667	0.715468	0.499629	0.280128	0.118556
1.93	0.629846					1.93	0.715612	0.503432	0.275474	0.115295
1.93333	0.630119					1.93333	0.718024	0.504096	0.280915	0.117367
1.93683	0.630522					1.93683	0.714522	0.499825	0.281802	0.115656
1.94017	0.631044					1.94017	0.717559	0.502685	0.280695	0.111163
1.94333	0.63162					1.94333	0.720362	0.508316	0.281057	0.111561
1.94667	0.632116					1.94667	0.718368	0.501952	0.278518	0.11664
1.95	0.632661					1.95	0.717531	0.503878	0.284628	0.116036
1.9535	0.633042					1.9535	0.723091	0.502875	0.283619	0.111862
1.95683	0.63383					1.95683	0.71553	0.500336	0.28426	0.117662
1.96017	0.634455					1.96017	0.72297	0.509075	0.27829	0.118325
1.96333	0.634928					1.96333	0.726208	0.504288	0.279001	0.112645
1.96667	0.635476					1.96667	0.719126	0.50732	0.283587	0.118911
1.97	0.636173					1.97	0.718187	0.50525	0.284776	0.11883
1.9735	0.636634					1.9735	0.723409	0.507633	0.27857	0.113426
1.97683	0.637023					1.97683	0.723994	0.506643	0.284921	0.118259
1.98017	0.637372					1.98017	0.718678	0.502852	0.283346	0.125921
1.98333	0.637882					1.98333	0.725815	0.506399	0.283299	0.116667
1.9865	0.638387					1.9865	0.728285	0.508006	0.281948	0.115831
1.99017	0.638753					1.99017	0.724161	0.509774	0.283494	0.120037
1.9935	0.638968					1.9935	0.724221	0.511117	0.288164	0.117133
1.99667	0.639155					1.99667	0.726802	0.508994	0.280822	0.113843
2.00017	0.639287					2.00017	0.723554	0.514355	0.288163	0.1205
2.00333	0.639587					2.00333	0.727994	0.51414	0.286201	0.118797
2.0065	0.639821					2.0065	0.731108	0.515663	0.287754	0.121517
2.01017	0.63993					2.01017	0.723793	0.508585	0.284136	0.12095
2.0135	0.640182					2.0135	0.728718	0.50933	0.288412	0.120621
2.01683	0.640518					2.01683	0.727652	0.516286	0.286739	0.120702
2.02	0.640492					2.02	0.724581	0.510687	0.287911	0.116794
2.02333	0.64067					2.02333	0.725613	0.514098	0.288529	0.119258
2.02683	0.640785					2.02683	0.730828	0.510233	0.289372	0.119416
2.03017	0.641292					2.03017	0.729723	0.514011	0.288899	0.119581
2.0335	0.641475					2.0335	0.728709	0.517976	0.290739	0.120702
2.03683	0.641768					2.03683	0.728065	0.511707	0.290306	0.124632
2.04	0.641856					2.04	0.723928	0.515934	0.291146	0.120426
2.04333	0.64209					2.04333	0.725699	0.513508	0.288372	0.120627
2.04683	0.642376					2.04683	0.730126	0.515001	0.288763	0.11873
2.05017	0.642541					2.05017	0.726281	0.512478	0.288043	0.121185
2.0535	0.642586					2.0535	0.729197	0.515243	0.289216	0.122706
2.05683	0.643073					2.05683	0.731774	0.51767	0.294588	0.120338
2.06	0.643383					2.06	0.72975	0.513502	0.291311	0.117508
2.06333	0.643715					2.06333	0.72646	0.51603	0.291744	0.122327
2.06683	0.644108					2.06683	0.733927	0.517551	0.291671	0.119641
2.07017	0.644665					2.07017	0.732473	0.517163	0.291704	0.118431
2.0735	0.645134					2.0735	0.731702	0.517488	0.292415	0.123106
2.07667	0.645693					2.07667	0.730568	0.518598	0.296986	0.128278
2.08	0.646091					2.08	0.733473	0.523108	0.291034	0.123613
2.0835	0.646531					2.0835	0.732131	0.521712	0.296476	0.121523
2.08683	0.647019					2.08683	0.734454	0.518941	0.292811	0.124632
2.09017	0.64762					2.09017	0.740419	0.520636	0.293965	0.124342
2.0935	0.647898					2.0935	0.733699	0.516507	0.294569	0.124438
2.09667	0.648458					2.09667	0.729325	0.515922	0.296616	0.12315
2.1	0.649033					2.1	0.73857	0.523627	0.297523	0.117946
2.1035	0.649518					2.1035	0.737021	0.518447	0.294642	0.123328
2.10683	0.649887					2.10683	0.737496	0.519908	0.298043	0.127923
2.11	0.650263					2.11	0.734701	0.524676	0.2972	0.125356
2.11333	0.65054					2.11333	0.736867	0.51865	0.298373	0.124056
2.11667	0.651082					2.11667	0.73427	0.523079	0.295055	0.124293
2.12017	0.651372					2.12017	0.740512	0.526794	0.298521	0.124211
2.1235	0.651581					2.1235	0.732054	0.524931	0.297088	0.123826
2.12683	0.651861					2.12683	0.735401	0.524234	0.300977	0.125237
2.13017	0.652222					2.13017	0.741174	0.527889	0.296573	0.1266
2.13333	0.652423					2.13333	0.739386	0.530997	0.296768	0.126188
2.13667	0.652607					2.13667	0.735859	0.525097	0.298524	0.127598
2.14017	0.652803					2.14017	0.739889	0.524283	0.301026	0.123108
2.1435	0.652947					2.1435	0.735077	0.524975	0.296982	0.127075
2.14683	0.653228					2.14683	0.741226	0.527919	0.295995	0.130045
2.15	0.65354					2.15	0.739485	0.52982	0.300308	0.128143
2.15333	0.653625					2.15333	0.738123	0.531667	0.29879	0.121213
2.15667	0.653716					2.15667	0.738493	0.53004	0.300448	0.124063
2.16017	0.653922					2.16017	0.745178	0.532893	0.300671	0.128245
2.1635	0.654074					2.1635	0.741226	0.53105	0.302089	0.126959
2.16683	0.653973					2.16683	0.73579	0.525716	0.305043	0.131466
2.17	0.654143					2.17	0.74051	0.528985	0.304399	0.129354
2.17333	0.654466					2.17333	0.75085	0.53277	0.301136	0.125837
2.17683	0.654773					2.17683	0.740122	0.527324	0.303512	0.129112
2.18017	0.6549					2.18017	0.743353	0.526937	0.301307	0.127176
2.1835	0.654984					2.1835	0.743739	0.533521	0.305923	0.129202
2.18667	0.655268					2.18667	0.747811	0.529526	0.308289	0.124228
2.19	0.655542					2.19	0.746245	0.531828	0.30519	0.128012
2.19333	0.655742					2.19333	0.745804	0.532273	0.304854	0.126517
2.19683	0.65607					2.19683	0.7448	0.535504	0.307968	0.128221
2.20017	0.656387					2.20017	0.741782	0.528967	0.307508	0.127862
2.20333	0.656798					2.20333	0.745843	0.533332	0.306234	0.128479
2.20667	0.657178					2.20667	0.745833	0.534722	0.305466	0.126314
2.21	0.657474					2.21	0.742374	0.534267	0.307192	0.131753
2.2135	0.657847					2.2135	0.749719	0.533347	0.310529	0.126573
2.21683	0.658366					2.21683	0.747883	0.53665	0.308065	0.127191
2.22017	0.658819					2.22017	0.749979	0.535808	0.305868	0.132531
2.22333	0.659262					2.22333	0.748497	0.535398	0.30841	0.121488
2.22667	0.659607					2.22667	0.747216	0.535697	0.308864	0.12855
2.23	0.6601					2.23	0.745702	0.537417	0.305788	0.130115
2.2335	0.660577					2.2335	0.752068	0.536225	0.308426	0.130977
2.23683	0.66098					2.23683	0.752063	0.540192	0.311949	0.133416
2.24017	0.661278					2.24017	0.746962	0.536799	0.310926	0.13392
2.24333	0.66187					2.24333	0.751642	0.536276	0.3079	0.134656
2.24667	0.662453					2.24667	0.753118	0.53556	0.307638	0.12877
2.25017	0.66298					2.25017	0.753294	0.541431	0.313508	0.129199
2.2535	0.663287					2.2535	0.754116	0.538392	0.307581	0.132469
2.25683	0.66375					2.25683	0.7498	0.538475	0.309859	0.128226
2.26017	0.664111					2.26017	0.751759	0.538199	0.312294	0.136392
2.26333	0.66457					2.26333	0.751427	0.542536	0.310394	0.129176
2.26667	0.664843					2.26667	0.755773	0.542661	0.308385	0.130145
2.27017	0.665222					2.27017	0.756129	0.54414	0.312883	0.132756
2.2735	0.665557					2.2735	0.750036	0.541129	0.310912	0.136484
2.27683	0.665969					2.27683	0.760235	0.542628	0.310824	0.133627
2.28	0.666276					2.28	0.754865	0.544649	0.314643	0.131333
2.28333	0.666367					2.28333	0.753782	0.541738	0.315004	0.132962
2.28667	0.666477					2.28667	0.754606	0.544915	0.311134	0.132481
2.29017	0.666702					2.29017	0.753979	0.544663	0.316257	0.136012
2.2935	0.667017					2.2935	0.75237	0.549289	0.312949	0.137378
2.29683	0.667012					2.29683	0.754323	0.542333	0.314845	0.130696
2.3	0.667102					2.3	0.758001	0.542803	0.316093	0.130582
2.30333	0.667279					2.30333	0.755742	0.542647	0.313842	0.133705
2.30683	0.667373					2.30683	0.762838	0.548364	0.314072	0.134945
2.31017	0.667343					2.31017	0.752763	0.544099	0.317098	0.134559
2.3135	0.66728					2.3135	0.751877	0.539571	0.313937	0.129769
2.31667	0.667678					2.31667	0.754494	0.549541	0.317569	0.136703
2.32	0.668157					2.32	0.754058	0.54551	0.316201	0.131222
2.32333	0.668289					2.32333	0.758004	0.544525	0.315225	0.138423
2.32683	0.668656					2.32683	0.75839	0.542526	0.319236	0.133745
2.33017	0.669008					2.33017	0.763689	0.547874	0.322719	0.132936
2.3335	0.669354					2.3335	0.758658	0.547103	0.318919	0.133795
2.33667	0.669906					2.33667	0.760308	0.547484	0.321064	0.135175
2.34	0.670353					2.34	0.756736	0.548924	0.316587	0.131329
2.3435	0.67075					2.3435	0.756849	0.546773	0.323733	0.141126
2.34683	0.671388					2.34683	0.761324	0.546692	0.319335	0.139085
2.35017	0.672076					2.35017	0.763739	0.546636	0.321664	0.138161
2.35333	0.672396					2.35333	0.760686	0.549123	0.320621	0.136865
2.35667	0.672914					2.35667	0.76025	0.546678	0.320987	0.134413
2.36	0.673655					2.36	0.764233	0.549466	0.318497	0.135167
2.3635	0.674315					2.3635	0.762866	0.552536	0.319024	0.135349
2.36683	0.674869					2.36683	0.760396	0.551514	0.322954	0.136291
2.37017	0.675393					2.37017	0.764024	0.549883	0.321561	0.132709
2.37333	0.675873					2.37333	0.766571	0.549325	0.321559	0.138474
2.37667	0.676486					2.37667	0.765406	0.550406	0.318008	0.136133
2.38017	0.676811					2.38017	0.765502	0.554001	0.323912	0.136261
2.3835	0.677228					2.3835	0.769663	0.5548	0.320642	0.13442
2.38683	0.677533					2.38683	0.763012	0.552484	0.325525	0.136907
2.39017	0.677916					2.39017	0.766797	0.551681	0.321357	0.136583
2.39333	0.67834					2.39333	0.768798	0.552844	0.322638	0.135256
2.39667	0.678658					2.39667	0.764306	0.555635	0.324357	0.136703
2.40017	0.678761					2.40017	0.766038	0.557015	0.323925	0.136426
2.4035	0.679052					2.4035	0.768327	0.553101	0.323632	0.134573
2.40683	0.679263					2.40683	0.769838	0.552622	0.325637	0.137718
2.41	0.679485					2.41	0.769878	0.55165	0.323572	0.139869
2.41333	0.679535					2.41333	0.770701	0.558535	0.322788	0.13829
2.41667	0.679749					2.41667	0.764418	0.554066	0.325986	0.137804
2.42017	0.680021					2.42017	0.773499	0.556178	0.321982	0.138512
2.4235	0.680263					2.4235	0.776192	0.558796	0.326365	0.134879
2.42683	0.680441					2.42683	0.764888	0.552655	0.325841	0.139955
2.43	0.680398					2.43	0.767894	0.55634	0.321806	0.138054
2.43333	0.680821					2.43333	0.771729	0.557239	0.32337	0.137278
2.43683	0.681142					2.43683	0.772902	0.556468	0.32596	0.136775
2.44017	0.681332					2.44017	0.769305	0.558524	0.326241	0.138213
2.4435	0.681627					2.4435	0.769801	0.55674	0.328069	0.138944
2.44667	0.681953					2.44667	0.767771	0.554832	0.32559	0.133222
2.45	0.682185					2.45	0.766642	0.55797	0.328229	0.146475
2.45333	0.682468					2.45333	0.770418	0.560405	0.331368	0.136523
2.45683	0.682654					2.45683	0.767685	0.558466	0.328758	0.137621
2.46017	0.682932					2.46017	0.766314	0.557957	0.327564	0.141674
2.4635	0.683375					2.4635	0.772688	0.560675	0.32856	0.13937
2.46667	0.683818					2.46667	0.775077	0.559411	0.327525	0.140332
2.47	0.684067					2.47	0.764542	0.5598	0.332901	0.141868
2.4735	0.684263					2.4735	0.775624	0.557538	0.330872	0.138453
2.47683	0.6848					2.47683	0.773304	0.56267	0.328846	0.139018
2.48017	0.685216					2.48017	0.77347	0.563841	0.331967	0.145064
2.48333	0.685647					2.48333	0.774005	0.559951	0.329948	0.143632
2.48667	0.685976					2.48667	0.774456	0.563886	0.331026	0.141189
2.49	0.686483					2.49	0.77266	0.561147	0.334402	0.14212
2.4935	0.686869					2.4935	0.775319	0.559632	0.333062	0.140364
2.49683	0.687276					2.49683	0.781738	0.565671	0.328855	0.139291
2.50017	0.687565					2.50017	0.775094	0.564172	0.331873	0.138797
2.50333	0.687854					2.50333	0.773962	0.565177	0.332308	0.143613
2.50667	0.688415					2.50667	0.778703	0.562567	0.331475	0.140533
2.51	0.688775					2.51	0.781734	0.564935	0.333037	0.147378
2.5135	0.689109					2.5135	0.779884	0.560151	0.335263	0.145704
2.51683	0.689543					2.51683	0.779836	0.564683	0.328942	0.144095
2.52017	0.689943					2.52017	0.776643	0.565504	0.334643	0.139282
2.52333	0.690404					2.52333	0.778248	0.565908	0.334204	0.146353
2.52667	0.690763					2.52667	0.787785	0.567857	0.333773	0.141454
2.53017	0.690889					2.53017	0.779163	0.567541	0.331301	0.147133
2.5335	0.691154					2.5335	0.775123	0.567476	0.332978	0.143694
2.53683	0.691599					2.53683	0.786773	0.569397	0.333758	0.139754
2.54	0.691873					2.54	0.785418	0.567202	0.330467	0.140276
2.54333	0.691968					2.54333	0.776645	0.566896	0.335856	0.147582
2.54667	0.692269					2.54667	0.775476	0.568552	0.330881	0.140122
2.55017	0.692613					2.55017	0.786041	0.569377	0.337515	0.149236
2.5535	0.692752					2.5535	0.777685	0.570513	0.337283	0.144277
2.55683	0.692906					2.55683	0.782026	0.571678	0.337444	0.141268
2.56	0.693042					2.56	0.782408	0.570524	0.333923	0.142068
2.56333	0.692989					2.56333	0.781242	0.56575	0.337186	0.146508
2.56683	0.693291					2.56683	0.78203	0.570471	0.333647	0.142455
2.57017	0.693284					2.57017	0.784374	0.574733	0.334848	0.144235
2.5735	0.693181					2.5735	0.776612	0.570478	0.333966	0.146978
2.57667	0.693093					2.57667	0.777895	0.569602	0.337066	0.147095
2.58	0.693392					2.58	0.782689	0.574505	0.337079	0.144759
2.58333	0.693347					2.58333	0.78117	0.571626	0.338185	0.144949
2.58683	0.693581					2.58683	0.779208	0.567498	0.338108	0.145594
2.59017	0.693744					2.59017	0.782647	0.570758	0.338702	0.148876
2.5935	0.693992					2.5935	0.778394	0.567143	0.343734	0.14435
2.59667	0.694229					2.59667	0.782817	0.571755	0.338451	0.149751
2.6	0.694524					2.6	0.781811	0.573069	0.339571	0.147148
2.6035	0.694543					2.6035	0.782083	0.570563	0.340466	0.145321
2.60683	0.694814					2.60683	0.786067	0.573089	0.344302	0.148745
2.61017	0.695314					2.61017	0.787642	0.57729	0.34024	0.146216
2.6135	0.695578					2.6135	0.783888	0.574906	0.341802	0.145756
2.61667	0.695803					2.61667	0.777485	0.575195	0.34619	0.146139
2.62	0.696191					2.62	0.782221	0.574855	0.342259	0.150128
2.62317	0.69674					2.62317	0.789443	0.577121	0.341963	0.144958
2.62683	0.697153					2.62683	0.784499	0.575649	0.345968	0.147111
2.63017	0.697677					2.63017	0.7881	0.575082	0.341482	0.146748
2.63333	0.698136					2.63333	0.78742	0.577303	0.34189	0.148428
2.63667	0.698499					2.63667	0.787165	0.576184	0.3453	0.147504
2.64	0.699065					2.64	0.786658	0.576945	0.342393	0.149738
2.6435	0.699388					2.6435	0.787975	0.582628	0.344403	0.146585
2.64683	0.699721					2.64683	0.783941	0.580748	0.347125	0.14701
2.65017	0.700064					2.65017	0.787699	0.577873	0.342304	0.145669
2.65333	0.700591					2.65333	0.795248	0.579599	0.341551	0.148409
2.65667	0.700765					2.65667	0.793318	0.579514	0.347311	0.147269
2.66017	0.700942					2.66017	0.784536	0.57567	0.346167	0.149625
2.6635	0.701267					2.6635	0.795268	0.581027	0.34134	0.152022
2.66683	0.70159					2.66683	0.788976	0.57935	0.346703	0.150101
2.67017	0.701933					2.67017	0.789001	0.581783	0.344433	0.15437
2.67333	0.702112					2.67333	0.790993	0.58215	0.342063	0.14936
2.67667	0.702208					2.67667	0.790418	0.579983	0.346558	0.14946
2.67983	0.702487					2.67983	0.790003	0.580742	0.345189	0.149983
2.6835	0.702548					2.6835	0.797256	0.584164	0.345374	0.147645
2.68683	0.702632					2.68683	0.787774	0.583684	0.351773	0.149581
2.69	0.702582					2.69	0.783354	0.579373	0.346916	0.150828
2.69333	0.702774					2.69333	0.78871	0.586553	0.3479	0.149901
2.69683	0.702827					2.69683	0.7969	0.581973	0.350072	0.148576
2.70017	0.702928					2.70017	0.793411	0.579672	0.350746	0.151029
2.7035	0.702767					2.7035	0.79388	0.582253	0.347843	0.152095
2.70683	0.70292					2.70683	0.795389	0.583868	0.34844	0.154905
2.71	0.703077					2.71	0.79189	0.581387	0.353417	0.152521
2.71333	0.703386					2.71333	0.793165	0.584967	0.350121	0.148897
2.71683	0.703264					2.71683	0.792332	0.585052	0.352564	0.151641
2.72017	0.703474					2.72017	0.793628	0.575315	0.352724	0.154553
2.7235	0.703634					2.7235	0.796326	0.584197	0.349472	0.1537
2.72667	0.703985					2.72667	0.79925	0.585239	0.347262	0.15202
2.73	0.703993					2.73	0.790055	0.582588	0.35243	0.15241
2.7335	0.704189					2.7335	0.789327	0.575974	0.351128	0.153724
2.7365	0.704504					2.7365	0.794855	0.584112	0.348819	0.152279
2.74017	0.705021					2.74017	0.796305	0.585269	0.352267	0.149224
2.7435	0.705334					2.7435	0.796896	0.585854	0.352239	0.157365
2.74667	0.705784					2.74667	0.795546	0.587231	0.351152	0.151563
2.75	0.706136					2.75	0.794999	0.585285	0.35118	0.152204
2.7535	0.706692					2.7535	0.795463	0.583301	0.353296	0.151891
2.75683	0.706964					2.75683	0.804343	0.586209	0.349668	0.153304
2.76017	0.707199					2.76017	0.79321	0.587631	0.355783	0.157251
2.76333	0.707474					2.76333	0.796551	0.587945	0.35595	0.150891
2.76667	0.70809					2.76667	0.797758	0.587155	0.352622	0.154889
2.77	0.708327					2.77	0.805692	0.588751	0.351578	0.154749
2.7735	0.708859					2.7735	0.799261	0.585735	0.35474	0.157714
2.77683	0.709233					2.77683	0.798618	0.584632	0.352828	0.153339
2.78017	0.709602					2.78017	0.800715	0.591174	0.35307	0.155992
2.78333	0.709883					2.78333	0.802925	0.590172	0.356071	0.154547
2.78667	0.710224					2.78667	0.799826	0.590683	0.355217	0.156062
2.79017	0.710357					2.79017	0.803687	0.592084	0.356828	0.150257
2.7935	0.710524					2.7935	0.801239	0.588871	0.360126	0.152885
2.79683	0.710744					2.79683	0.801793	0.591795	0.354067	0.155871
2.8	0.710833					2.8	0.807342	0.593473	0.353759	0.153768
2.80333	0.710883					2.80333	0.7992	0.593385	0.353309	0.155641
2.80667	0.710939					2.80667	0.80125	0.590845	0.359976	0.15978
2.81017	0.711164					2.81017	0.806633	0.593494	0.354196	0.15274
2.8135	0.711276					2.8135	0.803677	0.589991	0.354875	0.157301
2.81683	0.71124					2.81683	0.798054	0.593246	0.356242	0.157985
2.82	0.711386					2.82	0.805973	0.591907	0.357991	0.15529
2.82333	0.71154					2.82333	0.805532	0.592357	0.359902	0.157701
2.82683	0.711702					2.82683	0.802878	0.597556	0.359527	0.158345
2.83017	0.711641					2.83017	0.803537	0.597588	0.356738	0.154252
2.8335	0.711827					2.8335	0.800574	0.593735	0.362071	0.158185
2.83683	0.711868					2.83683	0.80786	0.590976	0.360118	0.15927
2.83983	0.712261					2.83983	0.802969	0.594036	0.361523	0.159793
2.84333	0.712398					2.84333	0.800378	0.595019	0.360058	0.161294
2.84683	0.712483					2.84683	0.795413	0.590866	0.363528	0.162763
2.84983	0.712627					2.84983	0.801117	0.595515	0.361829	0.160754
2.8535	0.712919					2.8535	0.80743	0.592469	0.361053	0.160533
2.85667	0.713135					2.85667	0.801273	0.59203	0.363529	0.161284
2.86	0.713398					2.86	0.806705	0.589347	0.362073	0.156993
2.8635	0.713616					2.8635	0.807511	0.591847	0.363156	0.158137
2.86683	0.714038					2.86683	0.806339	0.596561	0.365135	0.159113
2.87017	0.714228					2.87017	0.808242	0.597055	0.363006	0.161312
2.8735	0.714441					2.8735	0.80486	0.597363	0.364987	0.160888
2.87667	0.71465					2.87667	0.804657	0.599678	0.366425	0.159158
2.88	0.715113					2.88	0.801975	0.594119	0.365276	0.161962
2.8835	0.715325					2.8835	0.811117	0.601311	0.361096	0.157818
2.88683	0.715719					2.88683	0.805515	0.596432	0.361789	0.163494
2.89017	0.715987					2.89017	0.80651	0.595672	0.36305	0.16017
2.89333	0.716727					2.89333	0.807535	0.597672	0.365766	0.155157
2.89667	0.717361					2.89667	0.810448	0.600055	0.365644	0.158621
2.9	0.717785					2.9	0.805811	0.598072	0.365491	0.157428
2.9035	0.718053					2.9035	0.812991	0.598601	0.367561	0.159782
2.90683	0.718535					2.90683	0.81189	0.593741	0.37015	0.16236
2.91017	0.718732					2.91017	0.810164	0.599698	0.365783	0.159445
2.91333	0.719198					2.91333	0.809666	0.59825	0.365802	0.164415
2.91667	0.719475					2.91667	0.811019	0.604994	0.368322	0.159782
2.92017	0.719708					2.92017	0.807255	0.599419	0.365987	0.163209
2.9235	0.720134					2.9235	0.81821	0.602359	0.360909	0.160735
2.92683	0.72051					2.92683	0.812649	0.596251	0.365473	0.162441
2.93	0.720707					2.93	0.808895	0.602835	0.367059	0.161737
2.93333	0.720956					2.93333	0.813149	0.602671	0.366155	0.160508
2.93667	0.721259					2.93667	0.815167	0.609184	0.362661	0.161424
2.94017	0.721464					2.94017	0.811447	0.601963	0.366209	0.163153
2.9435	0.721499					2.9435	0.814114	0.600363	0.367106	0.162726
2.94683	0.721566					2.94683	0.810326	0.603992	0.367769	0.159272
2.95	0.721568					2.95	0.815836	0.602818	0.367124	0.159714
2.95317	0.721653					2.95317	0.810864	0.605255	0.368624	0.167905
2.95683	0.721585					2.95683	0.817203	0.60728	0.365554	0.164483
2.96017	0.72154					2.96017	0.809899	0.603113	0.369366	0.165378
2.96333	0.721514					2.96333	0.812043	0.602399	0.372067	0.162723
2.96683	0.721681					2.96683	0.816718	0.605132	0.367408	0.161208
2.97	0.7217					2.97	0.813645	0.607302	0.36876	0.166055
2.97317	0.721745					2.97317	0.806059	0.60549	0.370044	0.164595
2.97683	0.721605					2.97683	0.816025	0.604733	0.371065	0.161913
2.98017	0.721719					2.98017	0.818883	0.600553	0.373974	0.164463
2.9835	0.721787					2.9835	0.809404	0.602658	0.374061	0.166068
2.98667	0.721888					2.98667	0.820037	0.60804	0.369465	0.162502
2.99	0.722081					2.99	0.81646	0.603861	0.374669	0.162822
2.99333	0.722217					2.99333	0.812464	0.602151	0.37582	0.167222
2.99683	0.722472					2.99683	0.816692	0.608701	0.369578	0.159296
3.00017	0.722752					3.00017	0.812875	0.607468	0.373728	0.162044
3.0035	0.72282					3.0035	0.809978	0.606479	0.377132	0.165633
3.00667	0.723314					3.00667	0.815807	0.604105	0.372488	0.16377
3.01	0.723798					3.01	0.817307	0.60742	0.370938	0.164702
3.0135	0.724122					3.0135	0.814343	0.608664	0.378019	0.165924
3.01683	0.724556					3.01683	0.814691	0.609806	0.368746	0.166547
3.02017	0.725385					3.02017	0.814635	0.607338	0.375717	0.166111
3.02333	0.725745					3.02333	0.818119	0.609795	0.37413	0.165306
3.02667	0.726359					3.02667	0.820475	0.611207	0.375836	0.16561
3.03	0.726616					3.03	0.818614	0.613666	0.374162	0.164595
3.0335	0.726989					3.0335	0.812409	0.611572	0.380818	0.166941
3.03683	0.72751					3.03683	0.816003	0.609753	0.375389	0.164863
3.04017	0.728042					3.04017	0.822893	0.609256	0.375703	0.163169
3.04333	0.728409					3.04333	0.823096	0.614408	0.37862	0.165521
3.04667	0.72889					3.04667	0.816648	0.612163	0.378214	0.16888
3.05017	0.72904					3.05017	0.821135	0.615191	0.376132	0.168648
3.0535	0.729369					3.0535	0.820739	0.612482	0.375214	0.164636
3.05667	0.729717					3.05667	0.820393	0.60811	0.377295	0.168439
3.06017	0.729773					3.06017	0.824423	0.613455	0.37568	0.164213
3.06333	0.72983					3.06333	0.82189	0.615177	0.376353	0.168006
3.06667	0.729959					3.06667	0.82046	0.613985	0.380438	0.169867
3.07017	0.730007					3.07017	0.82275	0.614201	0.377647	0.1645
3.0735	0.729999					3.0735	0.820734	0.613467	0.381565	0.167998
3.07667	0.729881					3.07667	0.820813	0.615142	0.3789	0.16662
3.08033	0.729894					3.08033	0.825643	0.616	0.375837	0.165217
3.08333	0.729915					3.08333	0.827486	0.616587	0.375633	0.163271
3.08683	0.729997					3.08683	0.817426	0.615476	0.382803	0.167897
3.09017	0.729923					3.09017	0.824198	0.615992	0.381062	0.169748
3.0935	0.730122					3.0935	0.825037	0.61533	0.3827	0.169657
3.09667	0.7301					3.09667	0.819583	0.613671	0.382363	0.16879
3.09983	0.730165					3.09983	0.819385	0.6158	0.379992	0.174546
3.10333	0.730114					3.10333	0.820163	0.613423	0.382288	0.170985
3.10683	0.730195					3.10683	0.821537	0.614176	0.383417	0.169739
3.11017	0.730285					3.11017	0.82485	0.61663	0.383157	0.168861
3.1135	0.730521					3.1135	0.82067	0.619192	0.381206	0.170566
3.11667	0.730499					3.11667	0.821929	0.619293	0.380536	0.169906
3.12	0.730574					3.12	0.819751	0.61623	0.386628	0.168114
3.12333	0.730897					3.12333	0.825403	0.615581	0.38113	0.167461
3.12683	0.731138					3.12683	0.823446	0.613652	0.38576	0.168499
3.13017	0.731236					3.13017	0.824386	0.616217	0.391128	0.171151
3.13333	0.731385					3.13333	0.817492	0.618542	0.382952	0.168065
3.13667	0.731483					3.13667	0.828209	0.616111	0.383386	0.169779
3.14	0.731717					3.14	0.82516	0.613192	0.385902	0.176611
3.1435	0.732032					3.1435	0.827767	0.620563	0.385128	0.167842
3.14683	0.732261					3.14683	0.823607	0.618511	0.385785	0.168827
3.15017	0.732582					3.15017	0.823519	0.618841	0.38562	0.172845
3.15333	0.732952					3.15333	0.825802	0.617093	0.383592	0.173354
3.15667	0.733103					3.15667	0.828232	0.620802	0.383864	0.166943
3.16	0.733392					3.16	0.822424	0.618017	0.387456	0.175151
3.1635	0.733661					3.1635	0.826536	0.619675	0.388598	0.168567
3.16683	0.734275					3.16683	0.833027	0.623441	0.386298	0.171478
3.17017	0.734568					3.17017	0.828571	0.621981	0.385695	0.172868
3.17333	0.735005					3.17333	0.82915	0.621146	0.387069	0.176219
3.17667	0.735446					3.17667	0.831707	0.618312	0.383449	0.171019
3.18017	0.735881					3.18017	0.825899	0.621757	0.386882	0.172816
3.1835	0.736267					3.1835	0.826467	0.618314	0.384918	0.170955
3.18683	0.73687					3.18683	0.83156	0.624614	0.385143	0.169829
3.19017	0.737023					3.19017	0.827287	0.620097	0.3869	0.174822
3.19333	0.737266					3.19333	0.825987	0.62012	0.38682	0.175805
3.19667	0.737693					3.19667	0.831631	0.626202	0.387282	0.172903
3.20017	0.737954					3.20017	0.830035	0.627729	0.38846	0.172949
3.2035	0.738016					3.2035	0.82909	0.622856	0.386334	0.17536
3.20683	0.738096					3.20683	0.834515	0.626389	0.386346	0.172351
3.21	0.738242					3.21	0.834592	0.623404	0.386722	0.171899
3.21333	0.73842					3.21333	0.833162	0.626801	0.390704	0.174902
3.21683	0.73871					3.21683	0.83223	0.627457	0.387298	0.17723
3.22017	0.73878					3.22017	0.832556	0.62555	0.391159	0.172979
3.2235	0.738769					3.2235	0.82936	0.628028	0.39213	0.174401
3.22683	0.739003					3.22683	0.83655	0.624217	0.389036	0.178203
3.23	0.739057					3.23	0.833326	0.624287	0.389732	0.176723
3.23333	0.739005					3.23333	0.828442	0.624647	0.397522	0.179721
3.23683	0.738936					3.23683	0.83172	0.623038	0.388364	0.173448
3.24017	0.739287					3.24017	0.835245	0.628922	0.391653	0.17559
3.2435	0.739246					3.2435	0.828201	0.627098	0.39413	0.176913
3.24667	0.739155					3.24667	0.829247	0.625772	0.390213	0.172715
3.25	0.739185					3.25	0.831174	0.624793	0.392009	0.174158
3.25333	0.739284					3.25333	0.829927	0.624251	0.39196	0.175914
3.25683	0.739553					3.25683	0.829706	0.626039	0.390242	0.176411
3.26017	0.739555					3.26017	0.837727	0.627652	0.39355	0.17528
3.2635	0.739477					3.2635	0.829896	0.626275	0.39328	0.174284
3.26667	0.739692					3.26667	0.83035	0.628119	0.392644	0.177964
3.27	0.740176					3.27	0.837389	0.629218	0.392947	0.175367
3.27317	0.740486					3.27317	0.832521	0.63229	0.390565	0.173936
3.27683	0.740747					3.27683	0.833033	0.626929	0.394316	0.177251
3.28017	0.741105					3.28017	0.838128	0.62971	0.391347	0.176724
3.2835	0.741487					3.2835	0.838066	0.627437	0.394649	0.177308
3.28667	0.741863					3.28667	0.832656	0.630062	0.397652	0.178637
3.29	0.74225					3.29	0.832978	0.629076	0.395839	0.178966
3.29317	0.742604					3.29317	0.837269	0.632523	0.396616	0.179537
3.29683	0.743162					3.29683	0.830144	0.62838	0.396164	0.178985
3.30017	0.743724					3.30017	0.838128	0.631861	0.394345	0.177054
3.30333	0.74401					3.30333	0.83869	0.631682	0.395514	0.176493
3.30667	0.74424					3.30667	0.833158	0.632432	0.402047	0.177887
3.31017	0.744621					3.31017	0.835063	0.631383	0.395388	0.176962
3.3135	0.744895					3.3135	0.84313	0.631063	0.395581	0.178876
3.31667	0.745167					3.31667	0.839321	0.637298	0.399332	0.18225
3.32017	0.745393					3.32017	0.837623	0.63382	0.396961	0.174506
3.32333	0.745543					3.32333	0.843073	0.62752	0.397043	0.176932
3.32667	0.745663					3.32667	0.843229	0.629002	0.402237	0.176533
3.33017	0.745758					3.33017	0.834929	0.62929	0.400081	0.182433
3.3335	0.745872					3.3335	0.842294	0.634361	0.40016	0.176129
3.33683	0.745921					3.33683	0.839109	0.63447	0.399447	0.182278
3.34	0.746078					3.34	0.837649	0.633272	0.398535	0.181545
3.34333	0.746289					3.34333	0.839235	0.63654	0.399947	0.180812
3.34667	0.746318					3.34667	0.839101	0.633801	0.395186	0.178894
3.35017	0.746396					3.35017	0.835294	0.631488	0.400408	0.181509
3.3535	0.746417					3.3535	0.844434	0.635323	0.398113	0.17963
3.35683	0.746405					3.35683	0.836518	0.63302	0.397311	0.18301
3.36	0.746344					3.36	0.833425	0.633698	0.402393	0.18627
3.36333	0.746312					3.36333	0.842149	0.635914	0.399508	0.182451
3.36683	0.746263					3.36683	0.837522	0.63416	0.398554	0.176758
3.37017	0.746327					3.37017	0.840769	0.634973	0.402584	0.181551
3.3735	0.746467					3.3735	0.840661	0.632695	0.401402	0.183472
3.37667	0.746284					3.37667	0.840417	0.634183	0.401825	0.18465
3.38	0.746108					3.38	0.839361	0.635719	0.40061	0.18119
3.38333	0.746147					3.38333	0.840321	0.638036	0.401854	0.178793
3.38683	0.746436					3.38683	0.842709	0.635554	0.402259	0.185016
3.39017	0.746576					3.39017	0.835885	0.634117	0.403614	0.185204
3.3935	0.746637					3.3935	0.842368	0.634493	0.400836	0.180905
3.39667	0.746994					3.39667	0.845127	0.636989	0.403811	0.177791
3.4	0.747388					3.4	0.840586	0.636361	0.404387	0.182222
3.4035	0.747646					3.4035	0.840361	0.63688	0.401443	0.184216
3.40683	0.747813					3.40683	0.845625	0.635025	0.402831	0.180263
3.41017	0.748107					3.41017	0.842453	0.636688	0.404345	0.180837
3.41333	0.74844					3.41333	0.8462	0.637061	0.407784	0.183564
3.4165	0.748848					3.4165	0.842073	0.639618	0.403655	0.183926
3.42	0.749121					3.42	0.840899	0.640604	0.409584	0.185063
3.4235	0.749372					3.4235	0.839111	0.639329	0.405279	0.185508
3.42683	0.749762					3.42683	0.845858	0.640748	0.404453	0.183483
3.43017	0.750018					3.43017	0.838372	0.640397	0.407018	0.183822
3.43333	0.750173					3.43333	0.840496	0.639255	0.408586	0.184966
3.43667	0.750518					3.43667	0.845536	0.639198	0.404659	0.183093
3.44017	0.750856					3.44017	0.845249	0.643251	0.406402	0.180744
3.4435	0.751277					3.4435	0.847674	0.639306	0.406142	0.190729
3.44683	0.751631					3.44683	0.848709	0.644907	0.402415	0.186189
3.45	0.751867					3.45	0.844119	0.640935	0.406815	0.182533
3.45333	0.75208					3.45333	0.847085	0.644111	0.407312	0.184728
3.45667	0.752374					3.45667	0.849389	0.644502	0.406014	0.186487
3.46017	0.752486					3.46017	0.847107	0.641458	0.407139	0.181583
3.4635	0.752671					3.4635	0.840685	0.642044	0.406916	0.185414
3.46683	0.752827					3.46683	0.849886	0.639911	0.408739	0.181959
3.47	0.752861					3.47	0.851768	0.64286	0.405253	0.182644
3.47333	0.75276					3.47333	0.848571	0.644613	0.406767	0.184636
3.47667	0.752764					3.47667	0.848835	0.644103	0.405033	0.189231
3.48017	0.7528					3.48017	0.848365	0.6471	0.409663	0.187935
3.4835	0.752814					3.4835	0.846637	0.641217	0.408204	0.188607
3.48667	0.752833					3.48667	0.848344	0.641475	0.408221	0.178954
3.49	0.752685					3.49	0.850823	0.644296	0.409121	0.182885
3.49333	0.752597					3.49333	0.848747	0.642799	0.41058	0.184798
3.49683	0.752632					3.49683	0.84703	0.640684	0.411473	0.190287
3.50017	0.752545					3.50017	0.849875	0.644715	0.41001	0.184817
3.5035	0.752604					3.5035	0.846352	0.642073	0.410182	0.184804
3.50667	0.752502					3.50667	0.844786	0.64591	0.409443	0.187565
3.51	0.752557					3.51	0.851056	0.645935	0.408994	0.186742
3.51333	0.752639					3.51333	0.850919	0.649007	0.411299	0.188976
3.51683	0.752863					3.51683	0.844012	0.645122	0.413766	0.187481
3.52017	0.753118					3.52017	0.850458	0.647756	0.407147	0.185938
3.5235	0.753223					3.5235	0.848871	0.648015	0.412983	0.188937
3.52667	0.753444					3.52667	0.847412	0.646912	0.413631	0.190332
3.52983	0.75387					3.52983	0.848297	0.646765	0.416715	0.188797
3.5335	0.75387					3.5335	0.846641	0.64529	0.412699	0.189876
3.53683	0.75397					3.53683	0.846401	0.645875	0.418456	0.188287
3.54017	0.754253					3.54017	0.85273	0.648458	0.410003	0.18804
3.54333	0.754575					3.54333	0.854114	0.646171	0.408633	0.188803
3.54667	0.754816					3.54667	0.850776	0.650181	0.417301	0.189439
3.55	0.755106					3.55	0.848398	0.650056	0.412852	0.191489
3.5535	0.755283					3.5535	0.854226	0.643918	0.413513	0.189455
3.55683	0.755638					3.55683	0.855434	0.644378	0.418322	0.189763
3.56017	0.756006					3.56017	0.852387	0.650281	0.411364	0.19121
3.56333	0.756285					3.56333	0.854233	0.649878	0.414278	0.1861
3.56667	0.756687					3.56667	0.855376	0.648603	0.418443	0.18723
3.57017	0.75715					3.57017	0.856424	0.648331	0.415901	0.188943
3.5735	0.757436					3.5735	0.858021	0.653413	0.412533	0.182505
3.57683	0.757687					3.57683	0.849959	0.647895	0.417589	0.190247
3.58017	0.75791					3.58017	0.853297	0.647719	0.415358	0.190401
3.58333	0.75832					3.58333	0.857759	0.651093	0.416402	0.189
3.58667	0.758647					3.58667	0.858741	0.650805	0.416343	0.190845
3.59017	0.758757					3.59017	0.854926	0.648166	0.415955	0.191499
3.5935	0.758857					3.5935	0.856665	0.652739	0.410058	0.188649
3.59683	0.759109					3.59683	0.855925	0.65122	0.415375	0.190666
3.6	0.759236					3.6	0.85536	0.650891	0.415107	0.191242
3.60333	0.759541					3.60333	0.859343	0.651573	0.414598	0.190245
3.60667	0.759589					3.60667	0.85938	0.652044	0.416123	0.187785
3.61017	0.759689					3.61017	0.85546	0.649487	0.416041	0.190893
3.6135	0.75989					3.6135	0.855431	0.649936	0.413678	0.189973
3.61683	0.759947					3.61683	0.852913	0.65247	0.418813	0.194721
3.62	0.759784					3.62	0.851964	0.649982	0.417185	0.190443
3.62333	0.759807					3.62333	0.858275	0.65117	0.418635	0.190073
3.62683	0.759872					3.62683	0.859907	0.650112	0.41809	0.194005
3.63017	0.760073					3.63017	0.851392	0.65419	0.421641	0.191062
3.6335	0.760083					3.6335	0.859103	0.652126	0.41632	0.193677
3.63667	0.760199					3.63667	0.856158	0.650584	0.421338	0.190559
3.64	0.760093					3.64	0.860057	0.646729	0.415619	0.193375
3.64333	0.760288					3.64333	0.855416	0.656162	0.418807	0.192131
3.64683	0.76027					3.64683	0.854964	0.656797	0.416748	0.190014
3.65017	0.760335					3.65017	0.856302	0.652438	0.42304	0.195746
3.6535	0.760351					3.6535	0.853908	0.649181	0.421125	0.192789
3.65667	0.760659					3.65667	0.856729	0.655408	0.419932	0.188761
3.66	0.760795					3.66	0.859683	0.657038	0.423172	0.192248
3.6635	0.760922					3.6635	0.854737	0.653973	0.424185	0.198424
3.66683	0.760828					3.66683	0.860464	0.6582	0.425108	0.191732
3.67017	0.761198					3.67017	0.85833	0.652921	0.424313	0.191383
3.67333	0.761411					3.67333	0.8566	0.656871	0.422408	0.190262
3.67667	0.761726					3.67667	0.860282	0.655471	0.421731	0.192621
3.68	0.762022					3.68	0.859175	0.658464	0.424093	0.193123
3.6835	0.762228					3.6835	0.85711	0.655702	0.425034	0.193517
3.68683	0.762483					3.68683	0.85897	0.659794	0.421902	0.196127
3.69017	0.762923					3.69017	0.859749	0.657798	0.421466	0.195373
3.69333	0.76308					3.69333	0.859027	0.655733	0.423634	0.195593
3.69667	0.76344					3.69667	0.861228	0.653484	0.423169	0.193169
3.70017	0.7638					3.70017	0.860889	0.655106	0.421938	0.192683
3.7035	0.764051					3.7035	0.859539	0.65954	0.42509	0.198938
3.70683	0.764228					3.70683	0.862669	0.655164	0.422102	0.197051
3.71	0.764573					3.71	0.859971	0.659292	0.424475	0.191729
3.71333	0.764837					3.71333	0.860372	0.65698	0.427975	0.195466
3.71667	0.765154					3.71667	0.862761	0.657454	0.422715	0.200179
3.72017	0.765222					3.72017	0.862415	0.660633	0.423129	0.19632
3.7235	0.765382					3.7235	0.859717	0.657011	0.425782	0.195346
3.72683	0.765591					3.72683	0.864264	0.659269	0.424564	0.192757
3.73	0.765891					3.73	0.868625	0.659324	0.423508	0.197942
3.73333	0.765982					3.73333	0.866905	0.660706	0.428416	0.193024
3.73667	0.766134					3.73667	0.861075	0.6623	0.427573	0.19787
3.74017	0.766105					3.74017	0.865463	0.661561	0.425024	0.198841
3.7435	0.766251					3.7435	0.867759	0.658354	0.428952	0.195572
3.74683	0.766405					3.74683	0.860982	0.657812	0.422338	0.200443
3.75	0.766549					3.75	0.860234	0.663327	0.425971	0.198059
3.75333	0.766636					3.75333	0.867293	0.665469	0.428149	0.201083
3.75683	0.766868					3.75683	0.86575	0.660966	0.430035	0.196584
3.76017	0.766989					3.76017	0.868065	0.663592	0.427617	0.194293
3.7635	0.76714					3.7635	0.866114	0.660747	0.426637	0.20005
3.76667	0.766975					3.76667	0.859712	0.663331	0.423278	0.19764
3.77	0.767011					3.77	0.869306	0.661697	0.427778	0.198264
3.77333	0.767154					3.77333	0.866802	0.663047	0.42448	0.198378
3.77683	0.767353					3.77683	0.864195	0.664907	0.432456	0.201283
3.78017	0.767289					3.78017	0.867427	0.661923	0.431698	0.199999
3.7835	0.767523					3.7835	0.866911	0.664525	0.429415	0.19697
3.78667	0.7676					3.78667	0.865299	0.663774	0.429276	0.195392
3.79	0.767674					3.79	0.861034	0.662855	0.428604	0.199481
3.7935	0.767744					3.7935	0.861721	0.666435	0.424308	0.200177
3.79683	0.767923					3.79683	0.860272	0.662188	0.434242	0.196802
3.8	0.767996					3.8	0.865595	0.66227	0.434032	0.198561
3.8035	0.768376					3.8035	0.864296	0.660353	0.431835	0.198613
3.80667	0.768553					3.80667	0.867999	0.666874	0.430384	0.197876
3.81	0.768684					3.81	0.864059	0.658889	0.43234	0.201099
3.8135	0.768824					3.8135	0.86927	0.664434	0.433887	0.197096
3.81683	0.769087					3.81683	0.867244	0.667442	0.433346	0.192589
3.82017	0.769199					3.82017	0.867203	0.664897	0.43252	0.200707
3.82333	0.769561					3.82333	0.867971	0.665815	0.435607	0.201397
3.82667	0.769738					3.82667	0.870192	0.664803	0.431247	0.195632
3.83	0.770031					3.83	0.868889	0.665133	0.430964	0.202326
3.8335	0.770275					3.8335	0.8665	0.665873	0.433439	0.19876
3.83683	0.770687					3.83683	0.874019	0.665945	0.430643	0.197663
3.84017	0.770876					3.84017	0.863675	0.666549	0.43133	0.201639
3.84333	0.771252					3.84333	0.867935	0.665587	0.436921	0.199815
3.84667	0.771656					3.84667	0.873156	0.664701	0.43268	0.194821
3.85017	0.771981					3.85017	0.870276	0.668375	0.430161	0.198269
3.8535	0.772139					3.8535	0.872904	0.668318	0.431556	0.204952
3.85683	0.772526					3.85683	0.871438	0.672814	0.432113	0.198922
3.86	0.772703					3.86	0.868721	0.667307	0.430982	0.197729
3.86333	0.773042					3.86333	0.86858	0.668688	0.435574	0.206442
3.86667	0.773145					3.86667	0.870787	0.668581	0.431403	0.203418
3.87017	0.773265					3.87017	0.866969	0.669054	0.431992	0.206915
3.8735	0.773437					3.8735	0.870415	0.667226	0.436522	0.20087
3.87683	0.77371					3.87683	0.871313	0.668801	0.4376	0.200439
3.88	0.773766					3.88	0.866018	0.669094	0.434817	0.202804
3.88333	0.77377					3.88333	0.867217	0.669535	0.431984	0.204507
3.88683	0.773779					3.88683	0.873977	0.670284	0.435265	0.19987
3.89017	0.773911					3.89017	0.875116	0.667713	0.435589	0.200139
3.8935	0.773974					3.8935	0.867986	0.668283	0.432283	0.201656
3.89683	0.773995					3.89683	0.872589	0.67438	0.432002	0.201007
3.9	0.774028					3.9	0.872149	0.671086	0.437289	0.201276
3.90333	0.77407					3.90333	0.869054	0.6694	0.433511	0.203401
3.90683	0.774127					3.90683	0.873301	0.675688	0.438411	0.205181
3.91017	0.774113					3.91017	0.872495	0.667895	0.435667	0.203726
3.9135	0.773946					3.9135	0.868596	0.670786	0.441712	0.204534
3.91667	0.774102					3.91667	0.868558	0.669702	0.437461	0.200401
3.92	0.774285					3.92	0.873333	0.672692	0.436433	0.205512
3.9235	0.774456					3.9235	0.868751	0.671651	0.443544	0.204955
3.92683	0.774636					3.92683	0.871317	0.670842	0.438436	0.201112
3.93017	0.77487					3.93017	0.876632	0.668116	0.438694	0.203791
3.93333	0.774862					3.93333	0.87285	0.673017	0.439524	0.208785
3.93667	0.775022					3.93667	0.871745	0.671706	0.436933	0.203558
3.94	0.775204					3.94	0.872828	0.667643	0.438099	0.205178
3.9435	0.775387					3.9435	0.873139	0.673335	0.44112	0.204915
3.94683	0.775691					3.94683	0.878052	0.672834	0.441419	0.203233
3.95017	0.776161					3.95017	0.872474	0.674884	0.44069	0.205652
3.95333	0.776389					3.95333	0.872022	0.671335	0.437853	0.207165
3.95667	0.776659					3.95667	0.872733	0.669661	0.441104	0.204714
3.96	0.777101					3.96	0.881612	0.672226	0.441275	0.203768
3.9635	0.777523					3.9635	0.880701	0.67344	0.439902	0.209644
3.96683	0.777766					3.96683	0.872524	0.674556	0.440487	0.210319
3.97017	0.778134					3.97017	0.874206	0.675523	0.439961	0.20274
3.97333	0.778257					3.97333	0.882972	0.670266	0.44346	0.2037
3.97667	0.778579					3.97667	0.875681	0.677734	0.443176	0.208096
3.98017	0.778804					3.98017	0.880328	0.673499	0.443336	0.206657
3.9835	0.778844					3.9835	0.876034	0.675284	0.439388	0.20688
3.98683	0.778964					3.98683	0.875003	0.67491	0.441896	0.207567
3.99	0.77931					3.99	0.877859	0.67135	0.442594	0.205486
3.99333	0.779476					3.99333	0.875369	0.678149	0.44373	0.20758
3.99667	0.77958					3.99667	0.874618	0.675857	0.442201	0.206755
4.00017	0.77962					4.00017	0.878266	0.676782	0.442388	0.209769
4.0035	0.779962					4.0035	0.882278	0.677573	0.438548	0.206612
4.00683	0.780182					4.00683	0.876654	0.676887	0.438069	0.20873
4.01	0.780295					4.01	0.877069	0.679397	0.443174	0.209695
4.01333	0.780299					4.01333	0.880309	0.678815	0.441145	0.204163
4.01683	0.78045					4.01683	0.877086	0.676466	0.447277	0.207723
4.02017	0.780697					4.02017	0.876491	0.679479	0.443348	0.204518
4.0235	0.780882					4.0235	0.878552	0.682017	0.443547	0.201534
4.02683	0.780802					4.02683	0.875122	0.678555	0.444221	0.206333
4.03	0.780731					4.03	0.878358	0.677334	0.446825	0.205579
4.03333	0.780868					4.03333	0.877321	0.678078	0.441787	0.206339
4.03683	0.780914					4.03683	0.880295	0.676624	0.443853	0.211226
4.04017	0.781057					4.04017	0.873381	0.678372	0.444122	0.2073
4.0435	0.781201					4.0435	0.875797	0.679311	0.445109	0.206753
4.04667	0.781428					4.04667	0.886203	0.679758	0.447386	0.206355
4.05	0.781637					4.05	0.879105	0.674278	0.447948	0.210914
4.0535	0.781885					4.0535	0.879604	0.68177	0.445278	0.211529
4.05683	0.782028					4.05683	0.879461	0.6786	0.44625	0.208503
4.06017	0.782065					4.06017	0.87933	0.680228	0.446434	0.209202
4.0635	0.782297					4.0635	0.8832	0.683735	0.444522	0.208166
4.06667	0.782407					4.06667	0.882372	0.68067	0.442804	0.208392
4.07	0.782656					4.07	0.876925	0.675983	0.44866	0.207232
4.0735	0.782766					4.0735	0.881194	0.681513	0.446393	0.207133
4.07683	0.782996					4.07683	0.882289	0.682022	0.447721	0.204881
4.08017	0.78315					4.08017	0.877067	0.679787	0.448904	0.216039
4.08333	0.783289					4.08333	0.874466	0.6806	0.444711	0.213207
4.08667	0.783349					4.08667	0.880285	0.683337	0.44956	0.207754
4.09	0.783364					4.09	0.882783	0.682929	0.446698	0.208693
4.0935	0.783583					4.0935	0.882219	0.68335	0.452121	0.210776
4.09683	0.783683					4.09683	0.88312	0.682873	0.448357	0.209446
4.10017	0.783801					4.10017	0.880365	0.683903	0.449454	0.21556
4.10333	0.783987					4.10333	0.883052	0.682715	0.451704	0.210591
4.10667	0.784265					4.10667	0.883383	0.683996	0.445793	0.209023
4.11017	0.784578					4.11017	0.88423	0.684935	0.44941	0.214328
4.1135	0.784649					4.1135	0.879206	0.680376	0.450206	0.21344
4.11683	0.784986					4.11683	0.882451	0.682273	0.449409	0.209011
4.12	0.785318					4.12	0.888188	0.682941	0.448403	0.210212
4.12333	0.78547					4.12333	0.886218	0.684846	0.453399	0.214413
4.12667	0.785785					4.12667	0.884405	0.683769	0.450004	0.213584
4.13017	0.786033					4.13017	0.886524	0.688415	0.450212	0.21289
4.13367	0.786288					4.13367	0.88731	0.686993	0.452632	0.212196
4.13667	0.786609					4.13667	0.886743	0.681193	0.452359	0.214595
4.14	0.78673					4.14	0.884579	0.688013	0.449474	0.21129
4.14333	0.786797					4.14333	0.885407	0.680415	0.452999	0.216675
4.14683	0.786904					4.14683	0.886029	0.68263	0.452091	0.214154
4.15017	0.787103					4.15017	0.890995	0.683409	0.453665	0.214081
4.1535	0.787314					4.1535	0.881009	0.684344	0.452327	0.213123
4.15683	0.787178					4.15683	0.888863	0.686191	0.453734	0.214417
4.16	0.787208					4.16	0.892332	0.684329	0.451457	0.214028
4.16333	0.787276					4.16333	0.885031	0.685926	0.453671	0.209678
4.16683	0.787527					4.16683	0.879133	0.68645	0.447989	0.209275
4.17017	0.787637					4.17017	0.884399	0.689165	0.447378	0.211608
4.1735	0.787723					4.1735	0.885627	0.681579	0.453448	0.21589
4.17667	0.787699					4.17667	0.888895	0.686602	0.453906	0.212526
4.18	0.787912					4.18	0.885376	0.687293	0.451876	0.212725
4.1835	0.787942					4.1835	0.881898	0.685518	0.456167	0.216804
4.18683	0.788021					4.18683	0.883948	0.685295	0.454556	0.211508
4.19017	0.788028					4.19017	0.887516	0.688621	0.453599	0.213861
4.1935	0.78812					4.1935	0.886589	0.682653	0.455304	0.212205
4.19667	0.788285					4.19667	0.883454	0.68659	0.455553	0.214705
4.2	0.788474					4.2	0.8865	0.690539	0.45523	0.211665
4.2035	0.788492					4.2035	0.884981	0.68661	0.459456	0.213461
4.20683	0.788528					4.20683	0.883249	0.687709	0.45752	0.214842
4.21017	0.78881					4.21017	0.890747	0.69055	0.452059	0.21408
4.21333	0.789019					4.21333	0.886188	0.690223	0.456342	0.212086
4.21667	0.789108					4.21667	0.883416	0.689795	0.456502	0.214859
4.22	0.789411					4.22	0.886985	0.688971	0.460207	0.219385
4.2235	0.789695					4.2235	0.89318	0.687076	0.456033	0.212945
4.22683	0.790008					4.22683	0.883224	0.692253	0.456017	0.216377
4.23017	0.790364					4.23017	0.890306	0.688673	0.459359	0.213476
4.23333	0.790783					4.23333	0.890365	0.693009	0.454101	0.21653
4.23667	0.791092					4.23667	0.892411	0.689905	0.461486	0.217358
4.24017	0.791398					4.24017	0.888821	0.688001	0.456799	0.214556
4.2435	0.791703					4.2435	0.894815	0.69265	0.457127	0.216613
4.24683	0.791985					4.24683	0.888012	0.692892	0.46	0.217502
4.25	0.792395					4.25	0.889089	0.686294	0.461088	0.220042
4.25333	0.792781					4.25333	0.893402	0.687445	0.453132	0.213917
4.25667	0.792907					4.25667	0.895986	0.692169	0.456589	0.21789
4.26017	0.793229					4.26017	0.886955	0.694108	0.462265	0.217817
4.2635	0.79343					4.2635	0.893006	0.693059	0.456877	0.217989
4.26683	0.793566					4.26683	0.891872	0.691734	0.459431	0.218957
4.27	0.793754					4.27	0.889568	0.691831	0.456173	0.221129
4.27333	0.794034					4.27333	0.890369	0.69266	0.461553	0.215951
4.27683	0.794199					4.27683	0.894612	0.696301	0.460724	0.216395
4.28017	0.794403					4.28017	0.892608	0.689048	0.458716	0.218393
4.2835	0.794565					4.2835	0.896118	0.692018	0.455117	0.218548
4.28683	0.794625					4.28683	0.890119	0.695232	0.459084	0.215972
4.29	0.794533					4.29	0.887013	0.692657	0.460088	0.219049
4.29333	0.794889					4.29333	0.889847	0.691498	0.458984	0.217009
4.29683	0.795039					4.29683	0.892777	0.690441	0.459628	0.215718
4.30017	0.795317					4.30017	0.888365	0.692497	0.461279	0.217617
4.3035	0.795321					4.3035	0.890402	0.695039	0.460668	0.21694
4.30667	0.795281					4.30667	0.892971	0.693028	0.457748	0.218139
4.31	0.795291					4.31	0.894191	0.692005	0.461652	0.218341
4.31333	0.795458					4.31333	0.891158	0.69219	0.460054	0.219496
4.31683	0.795476					4.31683	0.893584	0.694326	0.461881	0.219158
4.32017	0.795448					4.32017	0.889469	0.689425	0.462923	0.216139
4.3235	0.795611					4.3235	0.897834	0.695526	0.460114	0.222093
4.32667	0.795986					4.32667	0.894055	0.694421	0.463623	0.217155
4.33	0.796113					4.33	0.889479	0.694967	0.462046	0.217037
4.3335	0.796213					4.3335	0.890778	0.690139	0.463042	0.225465
4.33683	0.796271					4.33683	0.898605	0.693195	0.460464	0.219342
4.34017	0.796644					4.34017	0.896772	0.695174	0.46192	0.222386
4.34333	0.796776					4.34333	0.892749	0.692977	0.464792	0.216941
4.34667	0.797143					4.34667	0.894985	0.693732	0.464838	0.223675
4.35	0.797381					4.35	0.895949	0.692618	0.462524	0.217491
4.3535	0.797732					4.3535	0.894287	0.692359	0.4635	0.216715
4.35683	0.798026					4.35683	0.897495	0.693474	0.462804	0.218818
4.36017	0.798529					4.36017	0.89362	0.693712	0.463303	0.21898
4.36333	0.798709					4.36333	0.891303	0.69536	0.462683	0.220136
4.36667	0.799376					4.36667	0.897087	0.692132	0.460842	0.221483
4.37017	0.799656					4.37017	0.903096	0.69946	0.459086	0.217727
4.3735	0.799916					4.3735	0.895855	0.697324	0.463132	0.221537
4.37683	0.80026					4.37683	0.898394	0.691868	0.461306	0.217241
4.38017	0.800607					4.38017	0.902168	0.698244	0.46681	0.222096
4.38333	0.800704					4.38333	0.899457	0.697197	0.466223	0.221902
4.3865	0.801028					4.3865	0.894003	0.697514	0.465559	0.223027
4.39017	0.801147					4.39017	0.901712	0.703677	0.463739	0.219321
4.3935	0.801524					4.3935	0.898351	0.695574	0.466131	0.218532
4.39683	0.801858					4.39683	0.897123	0.6944	0.465452	0.221286
4.4	0.802134					4.4	0.905709	0.699104	0.462711	0.218541
4.40333	0.802385					4.40333	0.899895	0.702585	0.461682	0.221176
4.40683	0.802543					4.40683	0.89596	0.696351	0.462138	0.222173
4.41017	0.802643					4.41017	0.90404	0.699118	0.461574	0.220225
4.4135	0.80284					4.4135	0.904519	0.694968	0.465311	0.221977
4.41683	0.802816					4.41683	0.896684	0.697457	0.464876	0.223642
4.42	0.802981					4.42	0.903611	0.69897	0.461788	0.219759
4.42333	0.80321					4.42333	0.908056	0.701628	0.466296	0.223153
4.42683	0.803452					4.42683	0.899395	0.697809	0.464971	0.226324
4.43017	0.803363					4.43017	0.905094	0.699983	0.464449	0.218593
4.4335	0.803274					4.4335	0.89915	0.69909	0.466107	0.22361
4.43667	0.803061					4.43667	0.901145	0.697996	0.467196	0.223364
4.44	0.803049					4.44	0.903087	0.69855	0.464311	0.221023
4.44333	0.803145					4.44333	0.902371	0.699984	0.463102	0.222879
4.44683	0.803326					4.44683	0.899118	0.699519	0.468815	0.224313
4.45017	0.803276					4.45017	0.897359	0.697625	0.464378	0.217599
4.4535	0.803376					4.4535	0.905159	0.702013	0.467432	0.220972
4.45667	0.803644					4.45667	0.900634	0.700852	0.467975	0.225104
4.46	0.80386					4.46	0.899601	0.696595	0.468362	0.226441
4.4635	0.803783					4.4635	0.902276	0.696944	0.470902	0.224899
4.46717	0.804029					4.46717	0.902961	0.698976	0.468852	0.22265
4.47	0.80417					4.47	0.903584	0.696475	0.467289	0.223297
4.4735	0.804524					4.4735	0.899415	0.702692	0.466713	0.222876
4.47667	0.804612					4.47667	0.89785	0.701306	0.471239	0.223398
4.48	0.804866					4.48	0.900418	0.697888	0.469727	0.227712
4.4835	0.805122					4.4835	0.909968	0.701252	0.466714	0.218509
4.48683	0.805551					4.48683	0.901178	0.70037	0.472181	0.223022
4.49017	0.805752					4.49017	0.900315	0.697164	0.471766	0.226785
4.493	0.806184					4.493	0.898492	0.699827	0.469419	0.224302
4.49667	0.806465					4.49667	0.906147	0.702131	0.468916	0.220075
4.49983	0.806898					4.49983	0.908236	0.700882	0.472901	0.223959
4.5035	0.806932					4.5035	0.903214	0.70812	0.464612	0.222614
4.50683	0.807249					4.50683	0.903802	0.703277	0.46805	0.222481
4.51	0.807415					4.51	0.899707	0.702899	0.47396	0.222725
4.51317	0.807736					4.51317	0.905227	0.698339	0.471962	0.228007
4.51667	0.808055					4.51667	0.908898	0.706164	0.470101	0.221644
4.51983	0.808285					4.51983	0.903249	0.70703	0.473274	0.225723
4.5235	0.808511					4.5235	0.909644	0.704124	0.471167	0.223151
4.52683	0.808811					4.52683	0.915241	0.702478	0.471225	0.226684
4.53	0.80893					4.53	0.909935	0.707698	0.471305	0.222435
4.53333	0.809108					4.53333	0.902165	0.704479	0.473444	0.226583
4.53683	0.809184					4.53683	0.907298	0.706986	0.471017	0.220265
4.54017	0.809244					4.54017	0.907098	0.704141	0.474765	0.226671
4.5435	0.809269					4.5435	0.907302	0.704884	0.470236	0.229161
4.54683	0.80933					4.54683	0.909377	0.707659	0.470793	0.223014
4.55	0.809276					4.55	0.908786	0.708907	0.474666	0.225321
4.55333	0.809368					4.55333	0.908384	0.70763	0.468979	0.226758
4.55683	0.809277					4.55683	0.911958	0.711331	0.46998	0.224932
4.56017	0.809222					4.56017	0.904903	0.702866	0.47285	0.233793
4.56333	0.808964					4.56333	0.903684	0.703557	0.474002	0.230699
4.56667	0.808827					4.56667	0.907035	0.704313	0.473376	0.229356
4.57	0.808921					4.57	0.910537	0.703846	0.473357	0.223896
4.57333	0.809107					4.57333	0.904513	0.705456	0.47458	0.230431
4.57683	0.809194					4.57683	0.904093	0.708225	0.475982	0.222721
4.58017	0.809241					4.58017	0.909732	0.706817	0.478463	0.227256
4.5835	0.809052					4.5835	0.904846	0.70623	0.473516	0.228804
4.58667	0.809306					4.58667	0.907514	0.705775	0.472988	0.232276
4.59	0.809524					4.59	0.908112	0.70333	0.476988	0.226148
4.5935	0.80938					4.5935	0.906455	0.706621	0.476906	0.228056
4.59683	0.809347					4.59683	0.910482	0.705718	0.47548	0.230212
4.60017	0.809645					4.60017	0.905028	0.706501	0.475783	0.226919
4.60333	0.809619					4.60333	0.903108	0.711071	0.473887	0.22747
4.60667	0.809658					4.60667	0.90345	0.706406	0.477325	0.226876
4.61	0.809803					4.61	0.909426	0.706242	0.472674	0.225401
4.6135	0.810097					4.6135	0.907107	0.705549	0.475293	0.226393
4.61683	0.810185					4.61683	0.904048	0.7108	0.477321	0.228577
4.62017	0.81045					4.62017	0.907266	0.706191	0.479242	0.22783
4.623	0.81051					4.623	0.908875	0.710178	0.476475	0.228879
4.62667	0.810894					4.62667	0.904665	0.707596	0.480604	0.228116
4.63017	0.81105					4.63017	0.913707	0.705516	0.47573	0.227325
4.63317	0.811234					4.63317	0.911239	0.710965	0.474392	0.224473
4.63683	0.811381					4.63683	0.908296	0.703484	0.477151	0.230098
4.64	0.811689					4.64	0.910561	0.706889	0.47653	0.229359
4.64317	0.811903					4.64317	0.914021	0.712747	0.477077	0.228697
4.64667	0.812077					4.64667	0.910685	0.711228	0.479827	0.228901
4.65017	0.812208					4.65017	0.911104	0.711381	0.481143	0.227293
4.6535	0.81246					4.6535	0.910771	0.712936	0.477408	0.227562
4.65683	0.812737					4.65683	0.908277	0.709291	0.477736	0.229148
4.66	0.813059					4.66	0.914288	0.713804	0.476616	0.232722
4.66333	0.813153					4.66333	0.914114	0.713333	0.47741	0.228448
4.66667	0.813299					4.66667	0.908757	0.711408	0.475623	0.230994
4.67017	0.813549					4.67017	0.91645	0.710749	0.475786	0.230576
4.6735	0.813872					4.6735	0.912773	0.711342	0.479729	0.228668
4.67683	0.813976					4.67683	0.905843	0.71034	0.479409	0.230904
4.68	0.814083					4.68	0.912465	0.71305	0.478237	0.23152
4.68333	0.814343					4.68333	0.918578	0.715448	0.477083	0.231599
4.68683	0.814553					4.68683	0.91258	0.712735	0.480351	0.231131
4.69017	0.814673					4.69017	0.913761	0.713354	0.475476	0.23503
4.6935	0.814898					4.6935	0.9129	0.71779	0.480275	0.229277
4.69667	0.814905					4.69667	0.917571	0.715388	0.481785	0.229492
4.7	0.815084					4.7	0.912229	0.716585	0.484518	0.233105
4.70333	0.815347					4.70333	0.917301	0.716187	0.47686	0.229823
4.70683	0.815307					4.70683	0.910694	0.714786	0.479676	0.235903
4.71017	0.814946					4.71017	0.907438	0.71138	0.480303	0.233407
4.7135	0.815013					4.7135	0.920111	0.708605	0.477861	0.233788
4.71667	0.814969					4.71667	0.913444	0.714919	0.48174	0.230854
4.72	0.814851					4.72	0.909894	0.713552	0.483022	0.233582
4.7235	0.814527					4.7235	0.920057	0.712971	0.481225	0.229566
4.72683	0.814406					4.72683	0.913852	0.715003	0.482129	0.234173
4.73017	0.814486					4.73017	0.91205	0.712218	0.478953	0.228919
4.7335	0.814415					4.7335	0.912369	0.715896	0.479187	0.233045
4.7365	0.814193					4.7365	0.909592	0.7125	0.48361	0.230585
4.74	0.814069					4.74	0.912528	0.711165	0.485781	0.234042
4.7435	0.814084					4.7435	0.914113	0.714086	0.480585	0.231461
4.7465	0.814195					4.7465	0.91667	0.713727	0.481506	0.234564
4.75017	0.814046					4.75017	0.911417	0.712389	0.485599	0.239187
4.75333	0.814384					4.75333	0.911865	0.708418	0.485985	0.234031
4.7565	0.814586					4.7565	0.914133	0.714111	0.484937	0.232516
4.76017	0.814867					4.76017	0.912623	0.716433	0.484698	0.233551
4.7635	0.814854					4.7635	0.911399	0.717263	0.483632	0.234228
4.76683	0.815123					4.76683	0.912355	0.717628	0.484863	0.23238
4.77017	0.815194					4.77017	0.917692	0.713835	0.482922	0.230975
4.77333	0.81558					4.77333	0.917827	0.715756	0.484302	0.235321
4.77667	0.815962					4.77667	0.917007	0.719573	0.482474	0.237356
4.78017	0.816358					4.78017	0.911669	0.71458	0.48592	0.235285
4.7835	0.816683					4.7835	0.913641	0.718861	0.487999	0.235432
4.78683	0.817183					4.78683	0.916479	0.71695	0.480888	0.233946
4.79	0.817481					4.79	0.918789	0.720918	0.484116	0.234989
4.79333	0.8177					4.79333	0.912296	0.716842	0.485442	0.238693
4.79667	0.817969					4.79667	0.920652	0.717773	0.483118	0.236109
4.80067	0.818435					4.80067	0.91887	0.722258	0.484933	0.237848
4.80333	0.818863					4.80333	0.916771	0.718026	0.486588	0.240219
4.80667	0.818992					4.80667	0.917339	0.719694	0.485404	0.237812
4.81	0.819037					4.81	0.922934	0.718059	0.485738	0.235104
4.81333	0.819166					4.81333	0.918519	0.7163	0.48826	0.235767
4.81683	0.819508					4.81683	0.922724	0.723143	0.489823	0.23948
4.82017	0.819576					4.82017	0.918149	0.7189	0.487858	0.232279
4.8235	0.819486					4.8235	0.916553	0.718203	0.486909	0.241628
4.82667	0.819368					4.82667	0.91852	0.721068	0.488027	0.239336
4.83	0.819391					4.83	0.921627	0.719436	0.486416	0.234356
4.83333	0.819358					4.83333	0.915842	0.7207	0.489943	0.237264
4.83683	0.819172					4.83683	0.918897	0.723433	0.485292	0.238516
4.84017	0.819073					4.84017	0.920734	0.719471	0.487362	0.238528
4.8435	0.819121					4.8435	0.917259	0.71765	0.487939	0.240487
4.84667	0.819229					4.84667	0.916503	0.721484	0.490199	0.237378
4.85	0.819098					4.85	0.917915	0.720599	0.489041	0.23847
4.8535	0.818994					4.8535	0.920111	0.721983	0.489658	0.237876
4.85683	0.818938					4.85683	0.921625	0.71513	0.488736	0.23471
4.86	0.819155					4.86	0.92158	0.721209	0.488454	0.240627
4.8635	0.819198					4.8635	0.910718	0.719008	0.49006	0.236786
4.86667	0.81916					4.86667	0.916537	0.720656	0.494067	0.237148
4.86983	0.819265					4.86983	0.91872	0.715445	0.489514	0.235887
4.8735	0.819503					4.8735	0.921787	0.720131	0.489616	0.235771
4.87683	0.81959					4.87683	0.917025	0.719447	0.491182	0.240778
4.88017	0.819719					4.88017	0.919714	0.720791	0.492916	0.23719
4.88333	0.819765					4.88333	0.922503	0.722318	0.49009	0.235489
4.88667	0.82008					4.88667	0.921984	0.720233	0.492509	0.237889
4.89017	0.820356					4.89017	0.925848	0.718632	0.491093	0.23998
4.8935	0.820505					4.8935	0.916918	0.721759	0.492241	0.240014
4.89683	0.820646					4.89683	0.917603	0.719821	0.490724	0.240478
4.9	0.820863					4.9	0.917718	0.718551	0.490404	0.233616
4.90333	0.821011					4.90333	0.926437	0.724591	0.493096	0.237157
4.90667	0.821173					4.90667	0.922135	0.725453	0.490635	0.238041
4.91017	0.821199					4.91017	0.919242	0.724673	0.493651	0.238094
4.9135	0.821313					4.9135	0.928273	0.722981	0.49053	0.237939
4.91683	0.821341					4.91683	0.925194	0.722466	0.490159	0.238902
4.92	0.821435					4.92	0.923435	0.723657	0.492232	0.243392
4.92333	0.821612					4.92333	0.924524	0.728491	0.495411	0.240734
4.92667	0.821561					4.92667	0.923905	0.723036	0.494053	0.241693
4.93017	0.821803					4.93017	0.920265	0.721974	0.492733	0.238587
4.93317	0.821996					4.93317	0.923362	0.720265	0.494067	0.241094
4.93683	0.822038					4.93683	0.917433	0.725595	0.493564	0.242886
4.94	0.821928					4.94	0.918071	0.726952	0.494472	0.24417
4.94333	0.822171					4.94333	0.928359	0.723476	0.493126	0.240087
4.94683	0.822436					4.94683	0.926167	0.729762	0.491355	0.238931
4.95017	0.822407					4.95017	0.920438	0.726562	0.496637	0.2424
4.95333	0.822508					4.95333	0.921092	0.723936	0.497289	0.244842
4.95683	0.82259					4.95683	0.926116	0.725713	0.494011	0.239699
4.96	0.822621					4.96	0.924996	0.724351	0.494447	0.240373
4.96317	0.822927					4.96317	0.925711	0.726007	0.494246	0.238822
4.96683	0.823088					4.96683	0.922867	0.729534	0.490812	0.241469
4.97017	0.823136					4.97017	0.918924	0.725224	0.495655	0.242584
4.9735	0.823347					4.9735	0.928699	0.724018	0.495468	0.239611
4.97667	0.823483					4.97667	0.932268	0.728007	0.494734	0.241616
4.98	0.82341					4.98	0.920171	0.726312	0.49722	0.239909
4.9835	0.823445					4.9835	0.922869	0.728165	0.496598	0.242955
4.98683	0.823478					4.98683	0.927077	0.725383	0.494395	0.2377
4.99017	0.823767					4.99017	0.928735	0.7262	0.493762	0.245901
4.9935	0.823912					4.9935	0.92912	0.727477	0.496403	0.241157
4.99667	0.824017					4.99667	0.927036	0.730939	0.49791	0.240427
5	0.824061					5	0.92417	0.726124	0.496656	0.242831
5.0035	0.824177					5.0035	0.927778	0.72339	0.498374	0.244001
5.00683	0.824307					5.00683	0.924362	0.729522	0.494938	0.240972
5.01017	0.824412					5.01017	0.92454	0.72102	0.500979	0.242847
5.01333	0.824587					5.01333	0.924965	0.727079	0.499609	0.243973
5.01667	0.824822					5.01667	0.928855	0.729112	0.499031	0.235165
5.02	0.825216					5.02	0.925873	0.727038	0.497524	0.241205
5.0235	0.825298					5.0235	0.924982	0.729186	0.502275	0.245856
5.02683	0.825274					5.02683	0.923992	0.730246	0.496988	0.242053
5.03017	0.825484					5.03017	0.927115	0.727428	0.499575	0.246204
5.03333	0.825625					5.03333	0.93128	0.726691	0.501971	0.244099
5.03667	0.826122					5.03667	0.926776	0.722978	0.496747	0.241989
5.04017	0.826397					5.04017	0.926748	0.730453	0.500606	0.247216
5.0435	0.826786					5.0435	0.924359	0.72761	0.502185	0.242363
5.04683	0.827228					5.04683	0.930692	0.723615	0.498315	0.241696
5.05	0.827557					5.05	0.929864	0.731897	0.493754	0.247451
5.05333	0.827689					5.05333	0.92889	0.726789	0.501384	0.243801
5.05667	0.828088					5.05667	0.930395	0.72966	0.495853	0.246671
5.06017	0.82851					5.06017	0.926422	0.729132	0.499587	0.241694
5.0635	0.828987					5.0635	0.929113	0.72925	0.500055	0.243403
5.06667	0.829255					5.06667	0.924799	0.731442	0.503555	0.247722
5.07	0.829437					5.07	0.93087	0.730703	0.500224	0.240838
5.07333	0.829544					5.07333	0.93204	0.73225	0.501606	0.243934
5.0765	0.829759					5.0765	0.926523	0.730862	0.500708	0.246593
5.08017	0.8298					5.08017	0.93296	0.731048	0.498934	0.24309
5.08333	0.829735					5.08333	0.929118	0.736508	0.499734	0.244252
5.08667	0.829829					5.08667	0.924358	0.730544	0.50253	0.249127
5.09	0.829861					5.09	0.93069	0.734401	0.498837	0.242368
5.09317	0.82986					5.09317	0.931568	0.734644	0.498028	0.241783
5.0965	0.829924					5.0965	0.929896	0.73366	0.504095	0.247256
5.10017	0.829748					5.10017	0.936986	0.729421	0.498195	0.244704
5.1035	0.829588					5.1035	0.931803	0.734135	0.500954	0.246612
5.10667	0.829528					5.10667	0.923367	0.730352	0.501539	0.246009
5.11	0.829357					5.11	0.932533	0.731381	0.500685	0.243641
5.1135	0.829262					5.1135	0.932369	0.736418	0.499811	0.2449
5.11683	0.829211					5.11683	0.92871	0.730459	0.502758	0.248708
5.12017	0.82912					5.12017	0.933925	0.730704	0.501333	0.244491
5.1235	0.829124					5.1235	0.927185	0.732949	0.502555	0.249363
5.12667	0.828838					5.12667	0.924559	0.73218	0.504753	0.246816
5.13	0.828827					5.13	0.931171	0.728777	0.502269	0.248206
5.1335	0.828844					5.1335	0.932075	0.730489	0.499891	0.245815
5.13683	0.828953					5.13683	0.926227	0.734801	0.507918	0.245815
5.14017	0.829048					5.14017	0.932229	0.729712	0.502775	0.252193
5.14333	0.829236					5.14333	0.931032	0.734495	0.503624	0.244489
5.14667	0.829286					5.14667	0.934441	0.734165	0.505979	0.246707
5.15	0.829498					5.15	0.927608	0.731174	0.507328	0.252333
5.1535	0.829865					5.1535	0.929319	0.735509	0.502354	0.243299
5.15683	0.830053					5.15683	0.928207	0.730792	0.509098	0.249619
5.16017	0.830268					5.16017	0.933293	0.734415	0.504814	0.246195
5.16333	0.830856					5.16333	0.931253	0.73383	0.505994	0.249202
5.16667	0.831258					5.16667	0.933629	0.732631	0.50757	0.248172
5.17017	0.831491					5.17017	0.929771	0.734487	0.509219	0.24956
5.1735	0.831594					5.1735	0.933812	0.737225	0.504729	0.248837
5.17683	0.831981					5.17683	0.93945	0.732943	0.508602	0.247835
5.18	0.832144					5.18	0.934389	0.73372	0.506311	0.250041
5.18333	0.832507					5.18333	0.928712	0.733803	0.510628	0.247159
5.18667	0.832818					5.18667	0.93658	0.736051	0.503805	0.245308
5.18983	0.833224					5.18983	0.932211	0.734644	0.508459	0.250274
5.1935	0.833592					5.1935	0.935644	0.735064	0.504837	0.250035
5.19667	0.833849					5.19667	0.934462	0.737652	0.504474	0.251782
5.2	0.833953					5.2	0.932204	0.740591	0.508046	0.253629
5.20333	0.834133					5.20333	0.933174	0.733717	0.508873	0.251468
5.20683	0.834283					5.20683	0.939551	0.737646	0.505887	0.248414
5.21017	0.834407					5.21017	0.93709	0.73598	0.507329	0.252065
5.2135	0.83445					5.2135	0.935729	0.73674	0.509733	0.252514
5.21667	0.834528					5.21667	0.935606	0.740209	0.505111	0.253242
5.22	0.834596					5.22	0.937554	0.735327	0.508499	0.245902
5.22333	0.834668					5.22333	0.933035	0.736188	0.505305	0.252898
5.22683	0.834581					5.22683	0.933426	0.742376	0.505541	0.24894
5.23017	0.834428					5.23017	0.934022	0.738531	0.509881	0.25675
5.2335	0.834287					5.2335	0.93522	0.736276	0.509824	0.250446
5.23667	0.83428					5.23667	0.935412	0.738667	0.506208	0.251947
5.24	0.834293					5.24	0.934126	0.743571	0.507017	0.248509
5.2435	0.834134					5.2435	0.930497	0.734796	0.511328	0.252201
5.24683	0.834039					5.24683	0.93885	0.740303	0.505532	0.249047
5.25017	0.833965					5.25017	0.933977	0.738714	0.506829	0.253424
5.2535	0.833767					5.2535	0.93325	0.742075	0.510115	0.254835
5.25667	0.833709					5.25667	0.934071	0.73694	0.510729	0.259078
5.26	0.833692					5.26	0.940894	0.737252	0.510773	0.246056
5.2635	0.83371					5.2635	0.935427	0.736308	0.512293	0.251989
5.26683	0.833788					5.26683	0.936517	0.73696	0.509212	0.252264
5.27017	0.834063					5.27017	0.933348	0.741319	0.511119	0.251623
5.27333	0.833985					5.27333	0.930971	0.737528	0.511876	0.255241
5.27667	0.834052					5.27667	0.93325	0.735531	0.50788	0.249657
5.28	0.834163					5.28	0.935517	0.735259	0.509471	0.250668
5.2835	0.83442					5.2835	0.931356	0.737611	0.512207	0.249325
5.28683	0.8345					5.28683	0.935622	0.740047	0.512992	0.251024
5.29017	0.834768					5.29017	0.939825	0.745681	0.50965	0.251354
5.293	0.834864					5.293	0.94107	0.742595	0.514415	0.250249
5.29667	0.835172					5.29667	0.937285	0.73844	0.512346	0.259411
5.30017	0.835233					5.30017	0.937654	0.74063	0.512055	0.249775
5.30317	0.835324					5.30317	0.939275	0.741424	0.51176	0.251717
5.30683	0.835569					5.30683	0.936956	0.738563	0.513232	0.253527
5.31017	0.835941					5.31017	0.938771	0.739337	0.506018	0.251289
5.31333	0.836124					5.31333	0.939167	0.742989	0.512855	0.252945
5.31667	0.836313					5.31667	0.937908	0.737374	0.514544	0.25253
5.32017	0.836597					5.32017	0.939227	0.741472	0.510979	0.250916
5.3235	0.836933					5.3235	0.943103	0.73891	0.514196	0.253742
5.32683	0.837151					5.32683	0.937387	0.743483	0.516554	0.253146
5.33	0.837245					5.33	0.93573	0.743399	0.514834	0.257687
5.33333	0.837417					5.33333	0.946327	0.744072	0.512326	0.250319
5.33683	0.837655					5.33683	0.937498	0.740962	0.518801	0.254663
5.34017	0.837863					5.34017	0.93674	0.740823	0.514875	0.255559
5.3435	0.837985					5.3435	0.942092	0.748096	0.513548	0.253119
5.34667	0.838092					5.34667	0.943421	0.743219	0.51201	0.258885
5.35	0.838327					5.35	0.93614	0.744726	0.514162	0.25399
5.35333	0.838508					5.35333	0.942299	0.746675	0.514302	0.251973
5.35683	0.838548					5.35683	0.935811	0.74618	0.518971	0.255345
5.36017	0.838545					5.36017	0.941348	0.745306	0.513084	0.253364
5.3635	0.838614					5.3635	0.945856	0.745989	0.517607	0.250128
5.36667	0.838704					5.36667	0.941726	0.748004	0.513584	0.254826
5.37	0.838701					5.37	0.938795	0.742864	0.517495	0.257444
5.3735	0.838602					5.3735	0.943225	0.743327	0.511687	0.255417
5.37683	0.838506					5.37683	0.943455	0.74086	0.514331	0.254905
5.38017	0.838597					5.38017	0.94111	0.738928	0.513619	0.25348
5.3835	0.838711					5.3835	0.944023	0.74222	0.511443	0.254217
5.38667	0.83851					5.38667	0.945206	0.743965	0.517674	0.252328
5.39	0.838378					5.39	0.942757	0.739455	0.512546	0.257894
5.3935	0.838497					5.3935	0.940624	0.742035	0.514941	0.254698
5.3965	0.83871					5.3965	0.938919	0.74717	0.511839	0.251528
5.40017	0.838784					5.40017	0.939942	0.742639	0.519316	0.258488
5.40333	0.838851					5.40333	0.941994	0.740761	0.518104	0.256671
5.40667	0.838828					5.40667	0.943283	0.742691	0.519782	0.254792
5.41	0.839149					5.41	0.937278	0.743218	0.516447	0.260995
5.4135	0.8393					5.4135	0.943743	0.744741	0.518299	0.258175
5.4165	0.839523					5.4165	0.944573	0.750824	0.518001	0.253452
5.42017	0.839514					5.42017	0.943014	0.74233	0.518456	0.255235
5.42333	0.839775					5.42333	0.940084	0.739955	0.517644	0.256381
5.4265	0.839854					5.4265	0.939921	0.743667	0.518571	0.258132
5.43017	0.840097					5.43017	0.938268	0.746908	0.519466	0.259347
5.4335	0.840147					5.4335	0.945873	0.744994	0.517132	0.253962
5.43683	0.840661					5.43683	0.949426	0.746131	0.521493	0.254681
5.44	0.840879					5.44	0.945315	0.748218	0.519617	0.25912
5.44333	0.841004					5.44333	0.940163	0.750813	0.517339	0.262148
5.44667	0.841146					5.44667	0.942534	0.746319	0.51853	0.256666
5.45017	0.841475					5.45017	0.944955	0.7411	0.520709	0.260841
5.4535	0.841976					5.4535	0.94439	0.747975	0.5202	0.258953
5.45683	0.842207					5.45683	0.94581	0.752382	0.519255	0.255386
5.46	0.842068					5.46	0.943103	0.747805	0.518004	0.258404
5.46333	0.84215					5.46333	0.940926	0.746652	0.518466	0.255874
5.467	0.842481					5.467	0.945312	0.746273	0.52333	0.255985
5.46983	0.842419					5.46983	0.948219	0.751524	0.516929	0.255829
5.4735	0.842325					5.4735	0.943141	0.748081	0.520763	0.258638
5.47667	0.842375					5.47667	0.942597	0.748446	0.519997	0.256922
5.48	0.8424					5.48	0.950774	0.749751	0.516599	0.2536
5.48333	0.842346					5.48333	0.940789	0.748458	0.521044	0.261961
5.48683	0.842414					5.48683	0.945813	0.752447	0.51458	0.259262
5.49017	0.84242					5.49017	0.947368	0.748536	0.524814	0.256378
5.4935	0.842339					5.4935	0.94489	0.745031	0.521145	0.259575
5.49667	0.842344					5.49667	0.945355	0.751959	0.520733	0.262654
5.5	0.842385					5.5	0.94411	0.751426	0.519739	0.258481
5.50333	0.842187					5.50333	0.943739	0.752955	0.522389	0.260718
5.50683	0.842075					5.50683	0.95095	0.750213	0.518307	0.256754
5.50983	0.842373					5.50983	0.945527	0.750217	0.518196	0.256817
5.5135	0.842438					5.5135	0.942297	0.747877	0.52254	0.261623
5.51667	0.842273					5.51667	0.944409	0.750936	0.521268	0.263157
5.51983	0.8423					5.51983	0.946924	0.748275	0.51998	0.260186
5.5235	0.842553					5.5235	0.945719	0.751016	0.522336	0.257583
5.52683	0.842785					5.52683	0.944625	0.751463	0.521874	0.259911
5.53017	0.843043					5.53017	0.946524	0.750192	0.525455	0.256946
5.53333	0.843053					5.53333	0.948501	0.752575	0.522269	0.262575
5.53667	0.843133					5.53667	0.944445	0.750643	0.521894	0.26234
5.54	0.843531					5.54	0.943835	0.754967	0.518701	0.258596
5.5435	0.84379					5.5435	0.944742	0.749781	0.524905	0.259746
5.54683	0.843633					5.54683	0.94804	0.750685	0.521827	0.264614
5.55017	0.843877					5.55017	0.946943	0.751499	0.521293	0.257888
5.55333	0.844083					5.55333	0.946396	0.750403	0.520594	0.25966
5.55667	0.844295					5.55667	0.943841	0.748901	0.524812	0.260841
5.56017	0.844582					5.56017	0.947663	0.753784	0.524237	0.257608
5.5635	0.844817					5.5635	0.950281	0.752767	0.523866	0.256472
5.56683	0.845059					5.56683	0.945724	0.750912	0.527746	0.259306
5.57017	0.845301					5.57017	0.950088	0.755486	0.521446	0.261128
5.57333	0.845272					5.57333	0.949902	0.750584	0.524526	0.258263
5.57667	0.845259					5.57667	0.943947	0.753673	0.525413	0.260187
5.58017	0.845392					5.58017	0.945902	0.747345	0.524202	0.257817
5.5835	0.845588					5.5835	0.949461	0.750885	0.521736	0.260316
5.58683	0.845645					5.58683	0.947334	0.751328	0.524833	0.263242
5.59	0.845561					5.59	0.946301	0.754012	0.528454	0.265508
5.59333	0.845709					5.59333	0.954871	0.751965	0.527159	0.262008
5.59683	0.845941					5.59683	0.950898	0.753903	0.529427	0.262005
5.60017	0.846054					5.60017	0.947383	0.749543	0.525646	0.261096
5.6035	0.846033					5.6035	0.952226	0.754593	0.523319	0.262344
5.60683	0.846184					5.60683	0.94858	0.753078	0.531403	0.263459
5.61	0.846416					5.61	0.954714	0.756005	0.527269	0.26203
5.61333	0.846567					5.61333	0.955758	0.752026	0.522749	0.260016
5.61683	0.846744					5.61683	0.947561	0.756325	0.525001	0.264006
5.62017	0.846958					5.62017	0.952314	0.752605	0.524871	0.261174
5.62333	0.847083					5.62333	0.952073	0.758223	0.527421	0.263111
5.62683	0.847089					5.62683	0.948099	0.752452	0.526651	0.265237
5.63	0.847059					5.63	0.941555	0.75398	0.531594	0.26347
5.63317	0.846978					5.63317	0.948794	0.75808	0.527476	0.269937
5.63683	0.847026					5.63683	0.955571	0.75283	0.527599	0.265019
5.64017	0.847122					5.64017	0.948368	0.755885	0.528984	0.268231
5.6435	0.84739					5.6435	0.94919	0.756225	0.526388	0.265178
5.64667	0.847361					5.64667	0.953185	0.75829	0.528664	0.263389
5.65	0.847411					5.65	0.949318	0.755817	0.531633	0.266403
5.6535	0.847591					5.6535	0.951382	0.751592	0.526652	0.263677
5.65683	0.847732					5.65683	0.948189	0.757286	0.525838	0.270432
5.66017	0.847677					5.66017	0.947636	0.754172	0.529135	0.268419
5.66333	0.847691					5.66333	0.95118	0.757491	0.52739	0.264035
5.66667	0.847781					5.66667	0.949918	0.755857	0.530658	0.263514
5.66983	0.847883					5.66983	0.952883	0.754386	0.532178	0.263819
5.6735	0.847972					5.6735	0.950064	0.754711	0.531228	0.265346
5.67683	0.847887					5.67683	0.954478	0.756886	0.528509	0.261639
5.68017	0.847909					5.68017	0.954488	0.755592	0.532128	0.266357
5.68333	0.848145					5.68333	0.949949	0.75794	0.536271	0.26501
5.68667	0.848214					5.68667	0.952756	0.756788	0.52925	0.263299
5.69017	0.848281					5.69017	0.951428	0.759634	0.534211	0.263999
5.6935	0.848261					5.6935	0.952808	0.754914	0.529231	0.264736
5.69683	0.848419					5.69683	0.951772	0.757948	0.530542	0.262177
5.7	0.848478					5.7	0.955349	0.754656	0.529616	0.262347
5.70333	0.848296					5.70333	0.947925	0.755932	0.532503	0.268539
5.70667	0.848582					5.70667	0.958122	0.753831	0.528877	0.263698
5.71017	0.848784					5.71017	0.958377	0.754668	0.532276	0.262042
5.7135	0.849077					5.7135	0.95155	0.757523	0.529605	0.268576
5.71667	0.849287					5.71667	0.950884	0.756428	0.532026	0.272567
5.72	0.849543					5.72	0.952037	0.759177	0.531993	0.266909
5.72333	0.849613					5.72333	0.957156	0.756761	0.530948	0.268737
5.72683	0.849947					5.72683	0.960755	0.754824	0.532291	0.27094
5.73017	0.850103					5.73017	0.956449	0.75873	0.532131	0.267829
5.7335	0.850325					5.7335	0.950503	0.756419	0.531383	0.266366
5.73667	0.850575					5.73667	0.949625	0.755107	0.527828	0.268685
5.74	0.851011					5.74	0.959264	0.760953	0.532982	0.266642
5.74333	0.851215					5.74333	0.953723	0.757448	0.529601	0.268587
5.7465	0.851383					5.7465	0.952949	0.762359	0.536128	0.269656
5.75017	0.851533					5.75017	0.958943	0.758782	0.534211	0.263896
5.7535	0.851748					5.7535	0.952958	0.759777	0.536765	0.269064
5.75667	0.851894					5.75667	0.952315	0.759972	0.531006	0.271576
5.76	0.852001					5.76	0.958916	0.764412	0.530843	0.268516
5.76333	0.852056					5.76333	0.959418	0.763174	0.530812	0.264681
5.76683	0.852255					5.76683	0.957125	0.755648	0.530428	0.271171
5.77017	0.852545					5.77017	0.9559	0.764188	0.530288	0.263753
5.7735	0.852618					5.7735	0.955477	0.759732	0.530359	0.267431
5.77667	0.852765					5.77667	0.953113	0.76079	0.534896	0.268194
5.78	0.852946					5.78	0.959083	0.758683	0.53067	0.265574
5.78317	0.853134					5.78317	0.959911	0.758738	0.530722	0.267167
5.78683	0.853085					5.78683	0.952175	0.760381	0.535605	0.270626
5.79017	0.85303					5.79017	0.960418	0.764838	0.531865	0.265663
5.79333	0.852897					5.79333	0.959635	0.760198	0.538959	0.270068
5.79667	0.852905					5.79667	0.952661	0.76094	0.538213	0.271297
5.8005	0.853132					5.8005	0.959336	0.7599	0.538193	0.269778
5.80317	0.853194					5.80317	0.9564	0.76246	0.536205	0.26723
5.80683	0.85323					5.80683	0.955562	0.757647	0.538192	0.269739
5.81017	0.853267					5.81017	0.956895	0.762535	0.537965	0.267438
5.81333	0.853491					5.81333	0.956423	0.760432	0.536553	0.271633
5.8165	0.853503					5.8165	0.956172	0.761447	0.536176	0.269901
5.82017	0.853602					5.82017	0.956452	0.763741	0.538681	0.271153
5.8235	0.853886					5.8235	0.960752	0.76169	0.537542	0.26988
5.82683	0.854037					5.82683	0.959264	0.756829	0.535933	0.271581
5.83	0.854267					5.83	0.950219	0.760633	0.534882	0.269588
5.83333	0.854392					5.83333	0.959086	0.761255	0.538262	0.269343
5.83667	0.854621					5.83667	0.959329	0.760092	0.537184	0.267564
5.84017	0.854968					5.84017	0.954972	0.762023	0.537905	0.271239
5.8435	0.855077					5.8435	0.956514	0.764067	0.536715	0.26922
5.84683	0.855164					5.84683	0.957942	0.762127	0.540422	0.271735
5.85	0.855224					5.85	0.95687	0.763074	0.540928	0.270376
5.85333	0.855599					5.85333	0.962167	0.761801	0.53758	0.271745
5.85683	0.855815					5.85683	0.961175	0.767339	0.538003	0.271907
5.85983	0.855976					5.85983	0.955592	0.76127	0.534899	0.274048
5.8635	0.856042					5.8635	0.960543	0.765165	0.540771	0.268462
5.86683	0.856166					5.86683	0.965733	0.767467	0.542939	0.269897
5.87	0.856233					5.87	0.957607	0.764793	0.538624	0.273458
5.87333	0.856257					5.87333	0.960322	0.762563	0.539099	0.271883
5.87683	0.856166					5.87683	0.961017	0.76909	0.533807	0.271044
5.88017	0.856253					5.88017	0.958099	0.764868	0.5424	0.272665
5.8835	0.856384					5.8835	0.960289	0.766604	0.538542	0.269142
5.88667	0.856503					5.88667	0.960638	0.768368	0.536744	0.274626
5.89	0.856362					5.89	0.954452	0.766409	0.537189	0.269659
5.89333	0.856289					5.89333	0.96081	0.764386	0.537619	0.269162
5.8965	0.856136					5.8965	0.960909	0.764927	0.536529	0.274946
5.90017	0.856118					5.90017	0.955361	0.766571	0.539179	0.276379
5.9035	0.856075					5.9035	0.960666	0.766957	0.53748	0.272959
5.90667	0.855939					5.90667	0.965183	0.769491	0.537899	0.26978
5.91	0.855902					5.91	0.960646	0.769792	0.541485	0.274712
5.9135	0.855946					5.9135	0.9588	0.770141	0.538934	0.275385
5.91683	0.855689					5.91683	0.961508	0.763402	0.540015	0.26968
5.92017	0.855502					5.92017	0.956603	0.764998	0.539152	0.272078
5.9235	0.855675					5.9235	0.960837	0.76514	0.537245	0.273613
5.92667	0.855679					5.92667	0.961596	0.766747	0.538844	0.272223
5.93	0.855833					5.93	0.957101	0.769392	0.540109	0.274597
5.9335	0.855826					5.9335	0.958037	0.76771	0.544482	0.27674
5.93683	0.855827					5.93683	0.965372	0.762154	0.541735	0.273121
5.94017	0.855833					5.94017	0.960803	0.762878	0.543742	0.277033
5.94333	0.855735					5.94333	0.959667	0.768035	0.543187	0.271847
5.94667	0.855941					5.94667	0.957973	0.768178	0.54264	0.276085
5.95017	0.855979					5.95017	0.965568	0.769738	0.543052	0.273908
5.9535	0.856103					5.9535	0.959372	0.763982	0.543049	0.279893
5.95683	0.856192					5.95683	0.961824	0.766669	0.541829	0.269727
5.96017	0.856286					5.96017	0.963208	0.768956	0.542987	0.276254
5.96317	0.856322					5.96317	0.963871	0.770339	0.540766	0.275314
5.96667	0.856495					5.96667	0.960596	0.769313	0.542872	0.27489
5.97017	0.856759					5.97017	0.961465	0.768503	0.540958	0.269158
5.97317	0.857038					5.97317	0.960608	0.774004	0.540502	0.274059
5.97683	0.857148					5.97683	0.961741	0.761761	0.542556	0.274978
5.98	0.857434					5.98	0.962026	0.77199	0.547639	0.273643
5.98317	0.857598					5.98317	0.962007	0.769264	0.542737	0.272845
5.98667	0.857885					5.98667	0.961651	0.770496	0.546461	0.272691
5.98983	0.857997					5.98983	0.963238	0.768999	0.541809	0.277194
5.99317	0.858164					5.99317	0.966358	0.769593	0.543743	0.271602
5.99683	0.858435					5.99683	0.965523	0.769249	0.54497	0.275191
6	0.858758					6	0.96721	0.771503	0.539889	0.277944
6.00333	0.858892					6.00333	0.965467	0.774836	0.542677	0.277636
6.00683	0.859136					6.00683	0.965245	0.771026	0.545459	0.278706
6.01017	0.859391					6.01017	0.969852	0.777499	0.54273	0.273062
6.0135	0.859693					6.0135	0.966398	0.769811	0.543257	0.274754
6.01667	0.859889					6.01667	0.959395	0.770301	0.548907	0.281665
6.02	0.859953					6.02	0.966147	0.774217	0.543997	0.277201
6.02333	0.8601					6.02333	0.971776	0.772667	0.543309	0.274416
6.02683	0.860314					6.02683	0.968033	0.767723	0.546392	0.279701
6.03017	0.860408					6.03017	0.966893	0.770487	0.545124	0.274512
6.0335	0.86067					6.0335	0.964736	0.774082	0.541772	0.274491
6.03667	0.86059					6.03667	0.96905	0.77278	0.544657	0.278234
6.04	0.86052					6.04	0.967657	0.767875	0.541032	0.275788
6.0435	0.860735					6.0435	0.964867	0.772932	0.539418	0.27446
6.04683	0.860764					6.04683	0.962713	0.773706	0.546497	0.277639
6.05017	0.860691					6.05017	0.967205	0.771795	0.546973	0.275155
6.05333	0.860844					6.05333	0.965587	0.775112	0.546394	0.27576
6.05667	0.860967					6.05667	0.960418	0.772361	0.547655	0.27772
6.06	0.860614					6.06	0.9618	0.771528	0.545618	0.279072
6.0635	0.860602					6.0635	0.970457	0.777045	0.547716	0.279644
6.06683	0.860496					6.06683	0.965295	0.771867	0.549146	0.281922
6.07017	0.860466					6.07017	0.962774	0.772662	0.54292	0.280264
6.07333	0.860502					6.07333	0.968285	0.777099	0.545854	0.279315
6.0765	0.860429					6.0765	0.96834	0.773375	0.548912	0.277975
6.08017	0.860326					6.08017	0.965985	0.77145	0.549128	0.277294
6.0835	0.860253					6.0835	0.967357	0.771736	0.54528	0.276896
6.08667	0.86042					6.08667	0.968809	0.770383	0.545307	0.277317
6.09017	0.860443					6.09017	0.960719	0.775499	0.548487	0.27924
6.09333	0.860559					6.09333	0.968454	0.772834	0.549422	0.281817
6.0965	0.860686					6.0965	0.968243	0.771295	0.545656	0.277477
6.10017	0.860978					6.10017	0.964236	0.771496	0.547941	0.28315
6.1035	0.861247					6.1035	0.965663	0.774017	0.546199	0.278852
6.10683	0.861512					6.10683	0.96835	0.776238	0.54626	0.279026
6.11	0.861516					6.11	0.969041	0.76977	0.549511	0.277565
6.11333	0.861757					6.11333	0.962159	0.771333	0.547476	0.27812
6.11667	0.862021					6.11667	0.970068	0.77098	0.545353	0.273458
6.12017	0.862264					6.12017	0.961715	0.774148	0.552922	0.27849
6.1235	0.862455					6.1235	0.965909	0.773549	0.553497	0.279458
6.12683	0.862776					6.12683	0.974717	0.77317	0.545908	0.278591
6.13	0.862994					6.13	0.968305	0.775029	0.548484	0.276828
6.13333	0.863246					6.13333	0.962476	0.772686	0.548835	0.281522
6.13683	0.86338					6.13683	0.97099	0.78275	0.54965	0.276704
6.14017	0.863623					6.14017	0.968886	0.775127	0.548385	0.282689
6.1435	0.863833					6.1435	0.970973	0.776236	0.548708	0.279703
6.14683	0.864095					6.14683	0.972103	0.779663	0.546355	0.279383
6.15	0.864141					6.15	0.96853	0.78245	0.550436	0.280452
6.15333	0.864218					6.15333	0.967588	0.775688	0.550726	0.279842
6.15683	0.864365					6.15683	0.974568	0.777024	0.548293	0.27714
6.16017	0.864426					6.16017	0.965109	0.780806	0.549801	0.284249
6.1635	0.864353					6.1635	0.966719	0.77569	0.548446	0.282794
6.16667	0.864397					6.16667	0.968438	0.779527	0.550086	0.280611
6.17	0.8644					6.17	0.972336	0.77902	0.550132	0.279208
6.1735	0.864679					6.1735	0.964635	0.77896	0.554371	0.285147
6.17683	0.864802					6.17683	0.968044	0.780054	0.548246	0.280891
6.18	0.864793					6.18	0.974007	0.776574	0.553397	0.281552
6.1835	0.86469					6.1835	0.969785	0.7754	0.550958	0.279353
6.18667	0.86462					6.18667	0.971027	0.775435	0.547824	0.281358
6.18983	0.864608					6.18983	0.971637	0.775636	0.551038	0.282055
6.1935	0.864578					6.1935	0.966619	0.777731	0.552953	0.280991
6.19683	0.864585					6.19683	0.970294	0.775916	0.549917	0.283876
6.2	0.86481					6.2	0.974579	0.779493	0.550783	0.279184
6.20333	0.864859					6.20333	0.969171	0.779	0.551056	0.280543
6.20667	0.864879					6.20667	0.966363	0.776247	0.553871	0.285046
6.20983	0.86478					6.20983	0.968549	0.775807	0.55306	0.283297
6.2135	0.864978					6.2135	0.973235	0.774739	0.550391	0.285449
6.21683	0.865342					6.21683	0.970618	0.775679	0.554086	0.282998
6.22017	0.86563					6.22017	0.970047	0.776385	0.551009	0.28274
6.22333	0.865684					6.22333	0.973799	0.780804	0.554682	0.282406
6.22667	0.865918					6.22667	0.971858	0.77558	0.554128	0.279525
6.23017	0.866249					6.23017	0.968061	0.778715	0.547821	0.281971
6.2335	0.866561					6.2335	0.970141	0.777436	0.555154	0.284103
6.23683	0.866725					6.23683	0.971183	0.775527	0.55395	0.283962
6.24	0.867017					6.24	0.970133	0.776768	0.553486	0.284526
6.24333	0.867119					6.24333	0.971691	0.777708	0.551547	0.280289
6.24667	0.867592					6.24667	0.971294	0.774888	0.551528	0.283732
6.25017	0.867716					6.25017	0.970231	0.777364	0.55313	0.27884
6.2535	0.867868					6.2535	0.971057	0.779328	0.551821	0.283857
6.25683	0.868004					6.25683	0.973666	0.775312	0.553949	0.283381
6.26	0.868309					6.26	0.976093	0.778095	0.551172	0.286046
6.26333	0.868448					6.26333	0.974253	0.782968	0.55216	0.279804
6.26683	0.868574					6.26683	0.975216	0.777215	0.552952	0.28742
6.27017	0.868656					6.27017	0.97093	0.780046	0.553857	0.280176
6.2735	0.868874					6.2735	0.979133	0.780026	0.552821	0.287902
6.27667	0.868962					6.27667	0.977312	0.783814	0.55217	0.286083
6.28	0.868912					6.28	0.971384	0.780824	0.552517	0.282167
6.28333	0.869072					6.28333	0.974295	0.780956	0.553685	0.281356
6.28683	0.869144					6.28683	0.977243	0.777848	0.554856	0.284982
6.29017	0.869213					6.29017	0.972705	0.78074	0.558257	0.28581
6.29333	0.869335					6.29333	0.975469	0.78022	0.553034	0.284041
6.29667	0.869346					6.29667	0.98199	0.782254	0.552597	0.278006
6.3	0.869326					6.3	0.972029	0.779399	0.556277	0.284752
6.30317	0.86936					6.30317	0.968536	0.778235	0.552305	0.286784
6.30683	0.869362					6.30683	0.972085	0.783118	0.554715	0.283096
6.31017	0.869191					6.31017	0.975536	0.781964	0.555321	0.287135
6.31333	0.869225					6.31333	0.979913	0.783321	0.554984	0.286278
6.31667	0.869301					6.31667	0.977144	0.780933	0.556557	0.28291
6.32	0.869275					6.32	0.966354	0.780383	0.5565	0.282774
6.3235	0.869275					6.3235	0.975879	0.783988	0.554402	0.286472
6.32683	0.86935					6.32683	0.978139	0.782532	0.555059	0.285864
6.33017	0.86932					6.33017	0.975542	0.778884	0.55522	0.283226
6.33333	0.869457					6.33333	0.974731	0.78104	0.556048	0.285289
6.33667	0.869499					6.33667	0.974127	0.787373	0.557335	0.2842
6.34	0.869636					6.34	0.973405	0.782458	0.5605	0.289188
6.3435	0.8698					6.3435	0.973801	0.781716	0.557087	0.286392
6.34683	0.870064					6.34683	0.973092	0.781833	0.556703	0.286148
6.35017	0.870196					6.35017	0.976636	0.781965	0.561585	0.285595
6.35333	0.870187					6.35333	0.970354	0.78122	0.558271	0.289981
6.35667	0.870428					6.35667	0.972704	0.78376	0.55433	0.283747
6.36017	0.870864					6.36017	0.975645	0.780148	0.558425	0.287449
6.3635	0.871083					6.3635	0.971164	0.783535	0.561372	0.285322
6.36683	0.871288					6.36683	0.978136	0.782893	0.556011	0.285531
6.37	0.871467					6.37	0.978366	0.785032	0.558964	0.283762
6.37333	0.871637					6.37333	0.975784	0.782218	0.559411	0.289291
6.37667	0.87192					6.37667	0.981014	0.783925	0.556311	0.285929
6.38017	0.872198					6.38017	0.975132	0.784867	0.560466	0.288126
6.3835	0.872025					6.3835	0.976686	0.781885	0.557591	0.286804
6.38683	0.872501					6.38683	0.980554	0.78055	0.557249	0.28702
6.39	0.872792					6.39	0.976958	0.783201	0.557905	0.285254
6.39333	0.872975					6.39333	0.974489	0.785537	0.561175	0.288836
6.39683	0.873145					6.39683	0.976908	0.784522	0.564018	0.283872
6.40017	0.873434					6.40017	0.981478	0.78649	0.56403	0.287208
6.4035	0.873636					6.4035	0.975219	0.781887	0.554508	0.289499
6.40667	0.873852					6.40667	0.977986	0.787407	0.559836	0.291517
6.41	0.874046					6.41	0.9824	0.787791	0.559952	0.286967
6.41333	0.874054					6.41333	0.977161	0.784447	0.560603	0.290992
6.4165	0.87421					6.4165	0.980818	0.782659	0.56141	0.289417
6.42017	0.874396					6.42017	0.980388	0.78984	0.558081	0.289302
6.4235	0.874484					6.4235	0.975791	0.788863	0.562178	0.292147
6.42667	0.874559					6.42667	0.977231	0.782793	0.55532	0.290782
6.43	0.874775					6.43	0.98366	0.783957	0.557107	0.280823
6.4335	0.874882					6.4335	0.978332	0.783524	0.560476	0.289446
6.43683	0.874912					6.43683	0.973121	0.785296	0.559105	0.290626
6.44017	0.875082					6.44017	0.982706	0.788479	0.556953	0.285813
6.4435	0.875234					6.4435	0.980929	0.786627	0.560224	0.290115
6.44667	0.875273					6.44667	0.974833	0.782808	0.563178	0.290528
6.45	0.875352					6.45	0.979708	0.788076	0.5607	0.290018
6.4535	0.875156					6.4535	0.975754	0.787046	0.563157	0.287496
6.45683	0.875197					6.45683	0.977951	0.781649	0.56304	0.289023
6.46017	0.875415					6.46017	0.984795	0.787086	0.557981	0.285679
6.46333	0.875548					6.46333	0.982123	0.787631	0.560559	0.285863
6.46667	0.875457					6.46667	0.975211	0.781931	0.566323	0.289244
6.47	0.875577					6.47	0.981239	0.781687	0.558157	0.285935
6.4735	0.875673					6.4735	0.982661	0.782876	0.563754	0.288427
6.47683	0.875836					6.47683	0.97536	0.781086	0.564386	0.292098
6.48017	0.87604					6.48017	0.980055	0.785925	0.559998	0.287546
6.48333	0.876232					6.48333	0.979418	0.785578	0.56203	0.286564
6.48667	0.876281					6.48667	0.978039	0.781008	0.561869	0.289134
6.48983	0.876592					6.48983	0.978999	0.783045	0.563365	0.290228
6.4935	0.87691					6.4935	0.981445	0.788471	0.561491	0.288444
6.49683	0.876902					6.49683	0.976837	0.785942	0.565777	0.28956
6.50017	0.877085					6.50017	0.98329	0.785674	0.562878	0.289709
6.50333	0.877554					6.50333	0.98642	0.787514	0.560025	0.285387
6.50667	0.877814					6.50667	0.980028	0.791679	0.564461	0.291732
6.50983	0.878061					6.50983	0.974677	0.785547	0.566327	0.287081
6.5135	0.878239					6.5135	0.986561	0.786435	0.566569	0.288529
6.51683	0.878652					6.51683	0.980787	0.785102	0.564331	0.293026
6.51967	0.87901					6.51967	0.981242	0.788108	0.563536	0.290906
6.52333	0.879306					6.52333	0.982631	0.789426	0.565802	0.289448
6.52683	0.879477					6.52683	0.979526	0.787827	0.565701	0.287187
6.52983	0.879771					6.52983	0.982146	0.786883	0.562339	0.292732
6.5335	0.880091					6.5335	0.985406	0.789631	0.562242	0.290812
6.53667	0.880259					6.53667	0.982187	0.790116	0.563224	0.288917
6.53983	0.880383					6.53983	0.983952	0.796703	0.563192	0.289219
6.54333	0.880704					6.54333	0.979778	0.790967	0.565066	0.286576
6.54683	0.880735					6.54683	0.986144	0.785406	0.565749	0.290885
6.55017	0.880999					6.55017	0.982481	0.790735	0.561886	0.289838
6.5535	0.881198					6.5535	0.988303	0.791244	0.564701	0.291346
6.55667	0.881265					6.55667	0.989291	0.790899	0.562307	0.290894
6.56	0.881353					6.56	0.985321	0.787706	0.564141	0.29142
6.5635	0.881591					6.5635	0.984717	0.788895	0.561889	0.294119
6.56683	0.881535					6.56683	0.989671	0.791208	0.563122	0.290588
6.57017	0.881572					6.57017	0.982462	0.789975	0.564673	0.291359
6.5735	0.88169					6.5735	0.989549	0.787343	0.565561	0.288621
6.57667	0.882016					6.57667	0.988183	0.795969	0.56039	0.289685
6.58	0.881922					6.58	0.981705	0.787855	0.565319	0.292502
6.5835	0.881986					6.5835	0.981455	0.79255	0.560111	0.290615
6.58683	0.881932					6.58683	0.988346	0.793374	0.565427	0.292681
6.59017	0.882268					6.59017	0.986661	0.789765	0.567574	0.291701
6.59333	0.882349					6.59333	0.982793	0.791134	0.565665	0.293826
6.59667	0.882341					6.59667	0.990203	0.792469	0.56766	0.289879
6.6	0.882275					6.6	0.985988	0.793194	0.566642	0.291086
6.6035	0.882474					6.6035	0.98594	0.790435	0.563919	0.293328
6.60683	0.882597					6.60683	0.985126	0.789945	0.565124	0.293265
6.61017	0.882827					6.61017	0.979143	0.791369	0.569335	0.294597
6.613	0.882672					6.613	0.985062	0.789514	0.567726	0.288627
6.61667	0.882787					6.61667	0.988957	0.785911	0.565315	0.290968
6.62017	0.88299					6.62017	0.987185	0.790171	0.563058	0.292986
6.62317	0.883243					6.62317	0.981421	0.792278	0.567603	0.290854
[truncated: 46,004 more rows]

## Sheet: Figure 3e,f
Figure 3e	pseudotype neutralization
	293-produced 87G7						C1-produced 87G7
0.778151	99.7881	99.8163	99.8093	99.8093	97.0329	99.6185	99.8083	99.8083	99.8392	99.8207	99.8145	99.8331
0.30103	99.8163	99.7951	99.7598	99.8234	99.8093	99.8446	99.7898	99.796	99.8207	99.7403	99.8207	99.8392
-0.17609	99.7881	99.8093	99.8304	99.8304	99.8375	99.7386	99.7836	99.8021	99.8269	99.8392	93.9341	99.5424
-0.65321	99.781	97.2802	99.7669	99.6609	99.7033	99.8234	99.796	99.796	99.8145	99.8392	99.8269	99.8578
-1.13033	99.7951	99.7598	99.5055	99.8022	99.456	99.7739	99.7898	99.6599	99.8083	99.8021	99.8083	99.1096
-1.60746	99.3006	89.3468	99.343	99.5055	99.5549	99.7457	85.1166	98.6458	93.8599	99.1096	86.3842	98.819
-2.08458	76.4258	88.1388	-8.3761	13.4955	81.6394	90.7597	64.6309	83.2121	34.5735	94.639	92.4995	67.902
-2.5617	30.0688	57.4153	81.2579	78.7077	70.2303	43.9716	22.2747	-13.6014	58.7938	61.1559	54.6015	24.0678
-3.03882	36.2148	64.3597	33.9825	34.6819	-38.9935	-19.5521	57.3036	50.9533	63.4005	14.904	77.3193	50.069
-3.51594	36.9566	39.2808	8.76937	6.21909	-113.397	50.909	58.3981	26.8256	62.0339	-62.5801	36.4346	47.8492
-3.99306	20.9132	-133.53	63.7381	22.2696	68.4359	-41.8264	-4.7715	-6.4843	-1.8159	-62.2771	27.5244	47.8245
Figure 3f	live virus neutralization
	Hu1		Hu2		C1		REGN
1000	6.77966	8.47458	6.21469	4.51977	3.9548	5.08475	7.9096	3.38983
333.333	10.6557	7.37705	10.6557	9.83607	21.3115	18.0328	18.0328	9.01639
111.111	47.5	43.75	47.5	31.25	37.5	36.25	35	20
37.037	49.6241	33.0827	32.3308	39.0977	29.3233	27.0677	22.5564	15.0376
12.3457	83.6066	64.7541	58.1967	45.082	65.5738	48.3607	27.0492	29.5082
4.11523	131.746	103.968	86.5079	76.1905	69.0476	64.2857	46.0318	43.6508
1.37174	105.594	98.6014	106.993	95.8042	83.9161	71.3287	51.7482	65.035
0.457247	101.418	112.766	129.787	102.128	104.965	100	78.0142	81.5603

## Sheet: Figure 4
Figure 4
Figure 4a	NK cell activation
Dilution/concentration	Nanogam			Monoclonal C1			Monoclonal human
10	30.1	29.1	26
1	21.3	20.3	17.4
0.1	5.26	5.31	3.68	25.1	25.4	24.5	7.92	10.3	9.34
0.01	3.04	3.32	2.34	25.9	25.4	24.8	10.1	10	9.25
0.001	2.22	1.97	2.18	27.8	29.7	28.5	10.7	10.8	11.4
0.0001	1.73	2.02	1.9	28.3	25.2	25.8	8.11	9.38	8.41
1e-05	1.41	2.25	1.97	15.2	14.2	12.1	2.19	2.1	2.13
1e-06				3.37	2.69	2.9	1.81	1.7	1.45
1e-07				3.69	2.49	1.74	2.19	1.93	2.14
Figure 4b	ELISA binding assay
				Monoclonal C1			Monoclonal human
0.1				2.0708	2.0889		1.9163	1.9339	1.9815
0.01				1.9085	1.9252	1.8974	1.8971	1.8969	1.8776
0.001				1.9551	2.0699	1.925	1.9286	1.938	1.9109
0.0001				1.9377	1.8267	1.8249	1.7429	1.7719	1.8084
1e-05				1.5581	1.4259	1.3675	0.9499	0.9015	0.9301
1e-06				0.5018	0.4158	0.4259	0.2295	0.207	0.2144
1e-07				0.7375	0.4142	0.261	0.1782	0.093	0.3958

## Sheet: Figure 5a,b
hamster lung TCID 50				Figure 5a
Prophylaxis 87G7-C1						Therapy 87G7-C1						Prophylaxis 87G7-HEK293T						isotype control
50	50	50	50	50	50	50	50	50	50	2150	50	50	50	50	50	50	50	3160	1000	3160	1000	1780	10000
hamster nasal turbinate TCID 50				Figure 5b
Prophylaxis 87G7-C1						Therapy 87G7-C1						Prophylaxis 87G7-HEK293T						isotype control
			215	316	215	316		1000	316	215		316		316			464	562	562	1780	5620	3160	5620

## Sheet: Figure 5c,d
Figure 5c	Hamster lung antigen
Prophylaxis 87G7-C1	Therapy 87G7-C1	Prophylaxis 87G7-HEK293T	isotype control
0	2	0	3
0	3	0	3
0	1	0	0
0	0	0	3
0	3	0	0
0	1	0	0
Figure 5d	Hamster nasal turbinate antigen
Prophylaxis 87G7-C1	Therapy 87G7-C1	Prophylaxis 87G7-HEK293T	isotype control
1	2	1	3
0		1	4
2	1	1	4
2	1	1	3
1	2	1	4
2	2	2	4

## Sheet: Figure 6
Figure 6a	hamster lung score combined
Prophylaxis 87G7-C1	Therapy 87G7-C1	Prophylaxis 87G7-HEK293T	isotype control
3	5	3	15
5	3	2	13
0	3	1	3
4	2	1	13
1	6	2	7
1	3	1	6
Figure 6b	hamster nasal cavity score combined
Prophylaxis 87G7-C1	Therapy 87G7-C1	Prophylaxis 87G7-HEK293T	isotype control
5	4	3	9
5		2	11
6	2	2	10
5	4	4	8
6	2	4	11
6	2	4	11
Figure 6c	hamster - nasal respiratory epithelium
Prophylaxis 87G7-C1	Therapy 87G7-C1	Prophylaxis 87G7-HEK293T	isotype control
3	2	2	6
3		2	6
4	2	2	6
3	4	3	5
4	2	4	6
4	2	4	6
Figure 6d	hamster - olfactory epithelqium
Prophylaxis 87G7-C1	Therapy 87G7-C1	Prophylaxis 87G7-HEK293T	isotype control
2	2	0	3
2		0	4
2	0	0	3
2	0	1	3
2	0	0	4
2	0	0	4

## Sheet: Figure 7
Figure 7	non-human primate qPCR
Figure 7a	trachea tissue
	Control				Prophylaxis				High dose treatment				Low dose treatment
Trachea	28.19	27.61	50	34.38	50	50	50	50	28.29	32.9	30.25	31.89	29.44	36.22	50	32.22
Figure 7b	tracheobronchial lymph node
	Control				Prophylaxis				High dose treatment				Low dose treatment
Tracheobronchial lymph node	30.65	32.71	36.54	34.46	50	50	50	50	50	33.1	29.93	30.73	50	36.4	34.27	36.11
Figure 7c	right main bronchus
	Control				Prophylaxis				High dose treatment				Low dose treatment
Right main bronchus	32.34	31.75	35.2	30.6	50	50	50	50	27.29	34.75	24.61	33.11	33.26	32.7	34.45	31.36
Figure 7d	nasal turbinate - respiratory
	Control				Prophylaxis				High dose treatment				Low dose treatment
Nasal turbinates (respiratory)	25.48	30.28	25.91	23.21	50	50	50	50	32.85	34.02	35.58	28.56	36.8	28.89	25.31	31.04
Figure 7e	nasal turbinate - olfactory
	Control				Prophylaxis				High dose treatment				Low dose treatment
Nasal turbinates (olfactory)	28.66	27.23	23.03	24.68	50	47.62	50	50	32.59	29.57	31.85	29.84	34.23	28.51	23.28	23.23
Figure 7f
	Control				Prophylaxis				High dose treatment				Low dose treatment
Tonsil	30.29	25.67	50	34.35	50	50	50	50	35.64	34.24	38.11	50	38.65	38.74	50	50
Figure 7g	pharynx - 2dpi
	Control				Prophylaxis				High dose treatment				Low dose treatment
2 d.p.i.	30.92	20.84	50	24.29	50	50	50	50	38.86	35.18	35.13	32.97	24.1	21.91	27.94	25.67
Figure 7h	pharynx - 4dpi
	Control				Prophylaxis				High dose treatment				Low dose treatment
4 d.p.i.	50	32.44	23.84	30.44	50	50	50	50	35.45	37.17	36.54	36.72	33.94	29.7	25.64	28.95

[truncated: 1 more sheets: Figure 8]
